# Supplementary material for: Diversity, evolution, and classification of virophages uncovered through global metagenomics
Source: Microbiome. 2019 Dec 10;7:157. doi: 10.1186/s40168-019-0768-5 (PMC6905037; doi:10.1186/s40168-019-0768-5)
Supplement: Supplementary file 1 — Additional file 1. Supplementary tables (XLS 11079 kb) [file 40168_2019_768_MOESM1_ESM.xls]

## Sheet: TableS1
	Table_S1. All predicted virophage sequences. Virophage MCP gene and contig details. Taxon, Scaffold, and Gene IDs represent unique identifiers according with IMG/M or SRA databases; MCP length (aa): Major Capsid Protein length in amino acids; MCPcluster: Major Capsid Protein group (or singleton) that a gene belongs to after clustering 95%identity over 95%alignment fraction; REFERENCE: Does this g…
	TaxonID	ScaffoldID	GeneID	MCP length(aa)	MCPcluster	REFERENCE	members in MCPc	Is SEED?	HABITAT	CONTIG length (bp)	HMM model	Genome type
	3300002307	JGI24890J29729_1000225	JGI24890J29729_100022525	80	699	no	9	YES	Freshwater	42373	model_2	novel MG contig
	3300002307	JGI24890J29729_1000225	JGI24890J29729_10002256	80	699	no	9	YES	Freshwater	42373	model_2	novel MG contig
	3300002307	JGI24890J29729_1000225	JGI24890J29729_10002257	519	3414	no	2	YES	Freshwater	42373	model_2	novel MG contig
	3300002307	JGI24890J29729_1000225	JGI24890J29729_100022526	519	3414	no	2	no	Freshwater	42373	model_2	novel MG contig
	3300009151	Ga0114962_10000344	Ga0114962_100003445	683	2049	no	4	YES	Freshwater	40371	model_2	novel MG contig
	3300010157	Ga0114964_10000265	Ga0114964_100002655	683	2049	no	4	no	Freshwater	40371	model_2	novel MG contig
	3300009154	Ga0114963_10000203	Ga0114963_100002035	683	2049	no	4	no	Freshwater	38324	model_2	novel MG contig
	3300010885	Ga0133913_10004164	Ga0133913_100041643	683	2049	no	4	no	Freshwater	36704	model_2	novel MG contig
	3300003785	Ga0007851_100001	Ga0007851_10000122	618	493	no	12	no	Freshwater	35085	model_2	novel MG contig
	3300003803	Ga0007849_1000002	Ga0007849_100000222	618	493	no	12	no	Freshwater	35085	model_2	novel MG contig
	SRS476076	k119_199462	198920_25	742	sg_9469	no	1	YES	human_gut	34763	model_4	novel MG contig
	3300004807	Ga0007809_10000095	Ga0007809_100000959	699	553	no	11	no	Freshwater	33842	model_2	novel MG contig
	3300006119	Ga0007866_1000041	Ga0007866_100004120	699	553	no	11	YES	Freshwater	33696	model_2	novel MG contig
	3300006118	Ga0007859_1000041	Ga0007859_100004120	699	553	no	11	no	Freshwater	33696	model_2	novel MG contig
	3300009743	Ga0099798_10054	Ga0099798_1005416	543	sg_104	no	1	YES	Marine	33136	model_8	novel MG contig
	3300005437	Ga0070710_10000143	Ga0070710_1000014312	648	4185	no	2	YES	Terrestrial(soil)	33080	model_4	novel MG contig
	3300009164	Ga0114975_10000387	Ga0114975_100003872	1000	4849	no	2	YES	Freshwater	33079	model_9	novel MG contig
	3300010885	Ga0133913_10005353	Ga0133913_1000535331	932	4850	no	2	no	Freshwater	32998	model_9	novel MG contig
	3300010885	Ga0133913_10005368	Ga0133913_1000536829	954	2982	no	3	no	Freshwater	32965	model_9	novel MG contig
	3300009164	Ga0114975_10000394	Ga0114975_1000039431	932	4850	no	2	YES	Freshwater	32910	model_9	novel MG contig
	3300009183	Ga0114974_10000518	Ga0114974_1000051826	614	468	no	13	no	Freshwater	32346	model_3	novel MG contig
	3300010885	Ga0133913_10005612	Ga0133913_1000561225	614	468	no	13	no	Freshwater	32346	model_3	novel MG contig
	3300009164	Ga0114975_10000409	Ga0114975_1000040925	614	468	no	13	no	Freshwater	32344	model_3	novel MG contig
	3300009164	Ga0114975_10000427	Ga0114975_100004272	938	3023	no	3	no	Freshwater	31709	model_9	novel MG contig
	3300009159	Ga0114978_10000567	Ga0114978_100005672	938	3023	no	3	no	Freshwater	31603	model_9	novel MG contig
	SRS475987	k119_195442	194911_15	851	1644	no	5	YES	human_gut	31548	model_4	novel MG contig
	SRS476192	k119_38656	38423_10	851	1644	no	5	YES	human_gut	31481	model_4	novel MG contig
	3300010160	Ga0114967_10000584	Ga0114967_1000058410	1013	887	no	8	no	Freshwater	31387	model_9	novel MG contig
	3300009155	Ga0114968_10000427	Ga0114968_1000042721	1013	887	no	8	YES	Freshwater	31308	model_9	novel MG contig
	3300009163	Ga0114970_10000439	Ga0114970_1000043927	576	93	no	41	no	Freshwater	31036	model_3	novel MG contig
	3300009185	Ga0114971_10000316	Ga0114971_1000031627	576	93	no	41	no	Freshwater	31029	model_3	novel MG contig
	3300009159	Ga0114978_10000595	Ga0114978_1000059521	587	810	no	8	YES	Freshwater	30948	model_1	novel MG contig
	3300010885	Ga0133913_10006257	Ga0133913_1000625716	675	291	no	19	no	Freshwater	30798	model_2	novel MG contig
	3300009151	Ga0114962_10000635	Ga0114962_1000063516	675	291	no	19	YES	Freshwater	30729	model_2	novel MG contig
	3300009187	Ga0114972_10000447	Ga0114972_100004475	576	93	no	41	no	Freshwater	30681	model_3	novel MG contig
	3300009183	Ga0114974_10000564	Ga0114974_100005649	1012	887	no	8	no	Freshwater	30652	model_9	novel MG contig
	3300010158	Ga0114960_10000582	Ga0114960_100005823	750	1055	no	7	no	Freshwater	30579	model_2	novel MG contig
	3300009413	Ga0114902_1000298	Ga0114902_100029822	628	432	no	14	no	Marine	30520	model_2	novel MG contig
	3300008218	Ga0114904_1000260	Ga0114904_100026022	628	432	no	14	no	Marine	30519	model_2	novel MG contig
	3300010157	Ga0114964_10000489	Ga0114964_100004893	750	1055	no	7	no	Freshwater	30489	model_2	novel MG contig
	3300010158	Ga0114960_10000586	Ga0114960_1000058610	675	291	no	19	no	Freshwater	30482	model_2	novel MG contig
	3300001605	Draft_10001555	Draft_1000155511	783	sg_10	no	1	YES	Engineered	30393	model_5	novel MG contig
	3300007346	Ga0070753_1000309	Ga0070753_100030914	581	2011	no	4	no	Marine	30385	model_5	novel MG contig
	3300007346	Ga0070753_1000309	Ga0070753_100030913	651	1542	no	5	no	Marine	30385	model_5	novel MG contig
	3300007346	Ga0070753_1000309	Ga0070753_10003092	692	2012	no	4	no	Marine	30385	model_5	novel MG contig
	3300010885	Ga0133913_10006437	Ga0133913_1000643725	600	3162	no	3	YES	Freshwater	30359	model_3	novel MG contig
	3300009605	Ga0114906_1000275	Ga0114906_100027527	628	432	no	14	no	Marine	30250	model_2	novel MG contig
	3300002091	JGI24028J26656_1000152	JGI24028J26656_100015214	648	346	no	16	YES	Freshwater	30052	model_2	novel MG contig
	3300010157	Ga0114964_10000508	Ga0114964_1000050823	980	5102	no	2	no	Freshwater	29990	model_9	novel MG contig
	3300002091	JGI24028J26656_1000154	JGI24028J26656_100015422	696	446	no	13	YES	Freshwater	29963	model_2	novel MG contig
	3300002098	JGI24219J26650_1000215	JGI24219J26650_10002153	696	446	no	13	no	Freshwater	29963	model_2	novel MG contig
	3300010885	Ga0133913_10006691	Ga0133913_1000669125	891	1057	no	7	YES	Freshwater	29830	model_9	novel MG contig
	YSLV5_-_ORF21-putative_major_capsid_protein_CDS Yellowstone Lake virophage 5, complete genome			614	sg_79	YES	1	YES	YELLOWSTONE LAKE	29767	model_2	published MG contig
	3300012984	Ga0164309_10000286	Ga0164309_1000028620	603	sg_11	no	1	YES	Terrestrial(soil)	29734	model_4	novel MG contig
	3300009164	Ga0114975_10000495	Ga0114975_100004951	881	1057	no	7	no	Freshwater	29720	model_9	novel MG contig
	3300002835	B570J40625_100003451	B570J40625_10000345121	577	101	YES	38	no	Freshwater	29610	model_3	published MG contig
	3300010334	Ga0136644_10000572	Ga0136644_1000057230	599	316	no	17	YES	Freshwater	29410	model_3	novel MG contig
	3300002092	JGI24218J26658_1000290	JGI24218J26658_100029036	566	1116	no	6	no	Freshwater	29392	model_1	novel MG contig
	3300009070	Ga0066256_1001637	Ga0066256_100163713	589	sg_12	no	1	YES	Engineered	29370	model_4	novel MG contig
	3300002307	JGI24890J29729_1000388	JGI24890J29729_100038833	566	1116	no	6	no	Freshwater	29212	model_1	novel MG contig
	3300009151	Ga0114962_10000711	Ga0114962_1000071127	764	1055	no	7	YES	Freshwater	29203	model_2	novel MG contig
	3300006916	Ga0070750_10000267	Ga0070750_100002674	581	165	no	28	no	Marine	29035	model_1	novel MG contig
	3300010885	Ga0133913_10007194	Ga0133913_1000719415	627	4869	no	2	YES	Freshwater	28913	model_2	novel MG contig
	3300006802	Ga0070749_10000412	Ga0070749_1000041216	581	165	no	28	no	Marine	28880	model_1	novel MG contig
	3300010885	Ga0133913_10007223	Ga0133913_1000722321	649	sg_13	no	1	YES	Freshwater	28852	model_3	novel MG contig
	DSLV1_-_ORF15-putative_major_capsid_protein_CDS Dishui lake virophage 1, complete genome			575	93	YES	41	YES	DISHUI LAKE	28788	model_3	published MG contig
	3300013286	Ga0136641_1000158	Ga0136641_10001589	999	2108	no	4	no	Freshwater	28754	model_9	novel MG contig
	3300009154	Ga0114963_10000410	Ga0114963_1000041016	649	1584	no	5	no	Freshwater	28743	model_8	novel MG contig
	3300013285	Ga0136642_1000288	Ga0136642_100028820	1013	887	no	8	YES	Freshwater	28710	model_9	novel MG contig
	3300009183	Ga0114974_10000644	Ga0114974_100006446	586	2093	no	4	no	Freshwater	28697	model_3	novel MG contig
	3300009181	Ga0114969_10000735	Ga0114969_100007357	675	1050	no	7	no	Freshwater	28443	model_2	novel MG contig
	YSLV4_ORF22			617	555	YES	11	YES	YELLOWSTONE LAKE	28306	model_1	published MG contig
	3300009155	Ga0114968_10000531	Ga0114968_1000053122	675	1050	no	7	no	Freshwater	28300	model_2	novel MG contig
	3300009068	Ga0114973_10000565	Ga0114973_1000056525	627	2972	no	3	YES	Freshwater	28275	model_2	novel MG contig
	3300006071	Ga0007876_1000165	Ga0007876_100016515	1006	352	no	16	no	Freshwater	28248	model_9	novel MG contig
	3300010885	Ga0133913_10007638	Ga0133913_100076383	764	1055	no	7	no	Freshwater	28093	model_2	novel MG contig
	3300010157	Ga0114964_10000599	Ga0114964_1000059920	733	553	no	11	no	Freshwater	28008	model_2	novel MG contig
	3300009151	Ga0114962_10000771	Ga0114962_1000077121	750	1055	no	7	YES	Freshwater	27919	model_2	novel MG contig
	YSLV1_ORF25			623	4893	YES	2	YES	YELLOWSTONE LAKE	27849	model_1	published MG contig
	2061766007	rumenHiSeq_NODE_2232599_len_27724_cov_4_336964	_HiSeq_18381230	697	1315	no	5	no	Host(ruminant)	27774	model_4	novel MG contig
	3300009151	Ga0114962_10000779	Ga0114962_100007797	687	1277	no	6	YES	Freshwater	27756	model_2	novel MG contig
	3300010885	Ga0133913_10007866	Ga0133913_1000786625	286	sg_14	no	1	YES	Freshwater	27729	model_2	novel MG contig
	3300010885	Ga0133913_10007866	Ga0133913_1000786626	333	4878	no	2	no	Freshwater	27729	model_2	novel MG contig
	3300013126	Ga0172367_10002111	Ga0172367_1000211120	524	5373	no	2	YES	Freshwater	27724	model_5	novel MG contig
	3300013126	Ga0172367_10002111	Ga0172367_1000211119	586	5372	no	2	no	Freshwater	27724	model_3	novel MG contig
	3300010354	Ga0129333_10000799	Ga0129333_1000079917	577	365	no	15	YES	Marine	27550	model_3	novel MG contig
	2061766007	rumenHiSeq_NODE_3553059_len_27487_cov_0_981810	_HiSeq_24362540	698	sg_15	no	1	YES	Host(ruminant)	27537	model_4	novel MG contig
	3300009159	Ga0114978_10000739	Ga0114978_1000073921	675	561	no	11	YES	Freshwater	27446	model_2	novel MG contig
	3300010885	Ga0133913_10008183	Ga0133913_100081831	640	4717	no	2	no	Freshwater	27281	model_2	novel MG contig
	3300009183	Ga0114974_10000724	Ga0114974_1000072421	944	3071	no	3	no	Freshwater	27214	model_9	novel MG contig
	3300010157	Ga0114964_10000624	Ga0114964_1000062425	628	340	no	16	no	Freshwater	27184	model_2	novel MG contig
	3300010885	Ga0133913_10008278	Ga0133913_1000827812	600	2994	no	3	YES	Freshwater	27153	model_3	novel MG contig
	3300010885	Ga0133913_10008278	Ga0133913_100082789	697	2062	no	4	YES	Freshwater	27153	model_3	novel MG contig
	3300010885	Ga0133913_10008278	Ga0133913_1000827810	720	4890	no	2	YES	Freshwater	27153	model_3	novel MG contig
	3300010885	Ga0133913_10008278	Ga0133913_1000827811	688	4891	no	2	no	Freshwater	27153	model_3	novel MG contig
	3300009151	Ga0114962_10000818	Ga0114962_1000081811	604	111	no	37	YES	Freshwater	27152	model_2	novel MG contig
	3300010157	Ga0114964_10000625	Ga0114964_1000062517	604	111	no	37	no	Freshwater	27152	model_2	novel MG contig
	3300010885	Ga0133913_10008287	Ga0133913_100082876	621	555	no	11	YES	Freshwater	27144	model_1	novel MG contig
	3300009151	Ga0114962_10000821	Ga0114962_1000082110	663	4717	no	2	YES	Freshwater	27085	model_2	novel MG contig
	3300013004	Ga0164293_10000722	Ga0164293_1000072227	590	5171	no	2	YES	Freshwater	27069	model_1	novel MG contig
	3300010885	Ga0133913_10008343	Ga0133913_1000834321	944	3071	no	3	YES	Freshwater	27067	model_9	novel MG contig
	YSLV3_ORF19			578	365	YES	15	YES	YELLOWSTONE LAKE	27055	model_3	published MG contig
	3300010158	Ga0114960_10000743	Ga0114960_1000074323	604	111	no	37	no	Freshwater	27036	model_2	novel MG contig
	3300005582	Ga0049080_10000091	Ga0049080_1000009118	599	546	no	11	no	Freshwater	26993	model_1	novel MG contig
	3300013286	Ga0136641_1000185	Ga0136641_10001851	202	sg_16	no	1	YES	Freshwater	26940	model_9	novel MG contig
	3300010885	Ga0133913_10008424	Ga0133913_100084243	614	4765	no	2	YES	Freshwater	26937	model_2	novel MG contig
	3300003793	Ga0007847_100004	Ga0007847_1000041	618	493	no	12	no	Freshwater	26918	model_2	novel MG contig
	3300010158	Ga0114960_10000746	Ga0114960_100007461	1025	1285	no	6	no	Freshwater	26908	model_9	novel MG contig
	3300010334	Ga0136644_10000690	Ga0136644_100006901	1025	1285	no	6	no	Freshwater	26908	model_9	novel MG contig
	3300010885	Ga0133913_10008451	Ga0133913_100084511	1025	1285	no	6	no	Freshwater	26908	model_9	novel MG contig
	3300010885	Ga0133913_10008468	Ga0133913_100084689	1012	887	no	8	YES	Freshwater	26886	model_9	novel MG contig
	3300013132	Ga0172372_10002666	Ga0172372_100026667	588	365	no	15	no	Freshwater	26881	model_3	novel MG contig
	3300009164	Ga0114975_10000616	Ga0114975_1000061622	932	4851	no	2	YES	Freshwater	26840	model_9	novel MG contig
	3300009182	Ga0114959_10000941	Ga0114959_100009411	1025	1285	no	6	no	Freshwater	26829	model_9	novel MG contig
	3300005613	Ga0074649_1001593	Ga0074649_100159330	575	237	no	21	YES	Non-marine Saline and Alkaline	26826	model_1	novel MG contig
	3300006109	Ga0007870_1000162	Ga0007870_100016217	618	493	no	12	no	Freshwater	26797	model_2	novel MG contig
	3300006111	Ga0007848_1000159	Ga0007848_100015919	618	493	no	12	no	Freshwater	26777	model_2	novel MG contig
	3300009154	Ga0114963_10000468	Ga0114963_100004681	1025	1285	no	6	no	Freshwater	26751	model_9	novel MG contig
	3300010885	Ga0133913_10008574	Ga0133913_1000857410	576	sg_17	no	1	YES	Freshwater	26715	model_3	novel MG contig
	3300009151	Ga0114962_10000842	Ga0114962_1000084214	269	1578	no	5	YES	Freshwater	26676	model_2	novel MG contig
	3300009151	Ga0114962_10000842	Ga0114962_1000084213	371	2050	no	4	YES	Freshwater	26676	model_2	novel MG contig
	3300010157	Ga0114964_10000643	Ga0114964_100006433	269	1578	no	5	no	Freshwater	26676	model_2	novel MG contig
	3300010885	Ga0133913_10008597	Ga0133913_1000859721	269	1578	no	5	no	Freshwater	26676	model_2	novel MG contig
	3300010157	Ga0114964_10000643	Ga0114964_100006432	371	2050	no	4	no	Freshwater	26676	model_2	novel MG contig
	3300010885	Ga0133913_10008597	Ga0133913_1000859722	371	2050	no	4	no	Freshwater	26676	model_2	novel MG contig
	3300004806	Ga0007854_10000451	Ga0007854_1000045123	184	1781	no	4	no	Freshwater	26667	model_2	novel MG contig
	3300004806	Ga0007854_10000451	Ga0007854_100004511	430	2326	no	3	no	Freshwater	26667	model_2	novel MG contig
	2049941000	900MB_Assembly_NODE_1042561_len_26598_cov_4_260283	_900MB_Assembly_7100850	671	1315	no	5	no	Host(ruminant)	26648	model_4	novel MG contig
	3300004685	Ga0065177_1000021	Ga0065177_10000212	618	493	no	12	no	Freshwater	26636	model_2	novel MG contig
	3300007540	Ga0099847_1000087	Ga0099847_100008717	576	341	no	16	YES	Marine	26635	model_1	novel MG contig
	3300010157	Ga0114964_10000649	Ga0114964_100006494	954	2982	no	3	no	Freshwater	26603	model_9	novel MG contig
	3300009684	Ga0114958_10000782	Ga0114958_1000078225	621	203	no	25	no	Freshwater	26570	model_2	novel MG contig
	3300010885	Ga0133913_10008686	Ga0133913_100086861	204	5131	no	2	YES	Freshwater	26540	model_9	novel MG contig
	3300010885	Ga0133913_10008696	Ga0133913_1000869610	294	379	no	15	YES	Freshwater	26532	model_2	novel MG contig
	3300010885	Ga0133913_10008696	Ga0133913_1000869611	345	854	no	8	no	Freshwater	26532	model_2	novel MG contig
	3300010885	Ga0133913_10008705	Ga0133913_1000870526	625	203	no	25	YES	Freshwater	26524	model_2	novel MG contig
	3300009184	Ga0114976_10000413	Ga0114976_100004132	625	203	no	25	no	Freshwater	26524	model_2	novel MG contig
	3300010885	Ga0133913_10008723	Ga0133913_1000872325	627	2972	no	3	no	Freshwater	26505	model_2	novel MG contig
	OLV_-_OLV09-major_capsid_protein_CDS Organic Lake virophage, complete genome			575	289	YES	19	YES	ORGANIC LAKE	26421	model_6	published MG contig
	3300009068	Ga0114973_10000639	Ga0114973_1000063913	612	111	no	37	YES	Freshwater	26409	model_2	novel MG contig
	3300002307	JGI24890J29729_1000442	JGI24890J29729_10004428	573	494	no	12	no	Freshwater	26375	model_3	novel MG contig
	3300002098	JGI24219J26650_1000248	JGI24219J26650_10002488	573	494	no	12	no	Freshwater	26367	model_3	novel MG contig
	3300010158	Ga0114960_10000772	Ga0114960_1000077223	612	111	no	37	no	Freshwater	26315	model_2	novel MG contig
	3300009161	Ga0114966_10001014	Ga0114966_1000101420	617	1237	no	6	YES	Freshwater	26297	model_3	novel MG contig
	3300010885	Ga0133913_10008891	Ga0133913_1000889121	750	1055	no	7	no	Freshwater	26282	model_2	novel MG contig
	3300002092	JGI24218J26658_1000335	JGI24218J26658_100033519	623	493	no	12	no	Freshwater	26263	model_2	novel MG contig
	3300009151	Ga0114962_10000866	Ga0114962_100008664	954	2982	no	3	YES	Freshwater	26245	model_9	novel MG contig
	3300002835	B570J40625_100004419	B570J40625_10000441914	580	365	YES	15	no	Freshwater	26233	model_3	published MG contig
	3300002092	JGI24218J26658_1000336	JGI24218J26658_100033618	573	494	no	12	no	Freshwater	26203	model_3	novel MG contig
	3300002307	JGI24890J29729_1000451	JGI24890J29729_100045112	599	481	no	12	no	Freshwater	26096	model_1	novel MG contig
	3300010885	Ga0133913_10009135	Ga0133913_100091357	587	4855	no	2	YES	Freshwater	25992	model_3	novel MG contig
	3300010885	Ga0133913_10009174	Ga0133913_100091745	647	sg_18	no	1	YES	Freshwater	25952	model_2	novel MG contig
	3300005527	Ga0068876_10000772	Ga0068876_100007729	584	355	no	16	no	Freshwater	25701	model_3	novel MG contig
	3300007541	Ga0099848_1000221	Ga0099848_100022117	544	2877	no	3	YES	Marine	25469	model_5	novel MG contig
	3300010885	Ga0133913_10009524	Ga0133913_100095246	605	5040	no	2	YES	Freshwater	25466	model_2	novel MG contig
	3300010885	Ga0133913_10009525	Ga0133913_1000952518	675	561	no	11	no	Freshwater	25466	model_2	novel MG contig
	3300013094	Ga0164297_10001420	Ga0164297_1000142017	622	5363	no	2	YES	Freshwater	25454	model_1	novel MG contig
	3300013093	Ga0164296_1001421	Ga0164296_100142118	622	5363	no	2	no	Freshwater	25448	model_1	novel MG contig
	3300010885	Ga0133913_10009566	Ga0133913_1000956622	583	1140	no	6	YES	Freshwater	25416	model_1	novel MG contig
	3300009185	Ga0114971_10000496	Ga0114971_1000049610	583	1140	no	6	no	Freshwater	25415	model_1	novel MG contig
	3300004694	Ga0065170_1000014	Ga0065170_100001415	699	553	no	11	no	Freshwater	25166	model_2	novel MG contig
	3300010885	Ga0133913_10009803	Ga0133913_1000980315	637	1590	no	5	no	Freshwater	25152	model_1	novel MG contig
	3300005613	Ga0074649_1001773	Ga0074649_100177317	577	688	no	9	no	Non-marine Saline and Alkaline	25006	model_1	novel MG contig
	3300010885	Ga0133913_10009934	Ga0133913_100099349	586	3025	no	3	no	Freshwater	24977	model_1	novel MG contig
	3300005613	Ga0074649_1001776	Ga0074649_100177613	594	546	no	11	no	Non-marine Saline and Alkaline	24968	model_1	novel MG contig
	3300002835	B570J40625_100004931	B570J40625_10000493115	565	2336	YES	3	YES	Freshwater	24917	model_3	published MG contig
	YSLV6_-_ORF04-putative_major_capsid_protein_CDS Yellowstone Lake virophage 6, complete genome			583	1546	YES	5	YES	YELLOWSTONE LAKE	24837	model_1	published MG contig
	3300009152	Ga0114980_10000646	Ga0114980_1000064616	637	1590	no	5	YES	Freshwater	24818	model_1	novel MG contig
	3300009183	Ga0114974_10000843	Ga0114974_1000084326	586	3025	no	3	no	Freshwater	24747	model_1	novel MG contig
	3300010885	Ga0133913_10010149	Ga0133913_100101492	590	1140	no	6	no	Freshwater	24731	model_1	novel MG contig
	3300009154	Ga0114963_10000572	Ga0114963_1000057217	554	494	no	12	no	Freshwater	24633	model_3	novel MG contig
	3300009604	Ga0114901_1000567	Ga0114901_100056722	628	432	no	14	no	Marine	24551	model_2	novel MG contig
	3300009154	Ga0114963_10000587	Ga0114963_1000058715	593	4760	no	2	YES	Freshwater	24443	model_1	novel MG contig
	3300010885	Ga0133913_10010390	Ga0133913_1001039015	593	4760	no	2	no	Freshwater	24443	model_1	novel MG contig
	3300009068	Ga0114973_10000749	Ga0114973_1000074913	613	111	no	37	no	Freshwater	24434	model_2	novel MG contig
	3300009182	Ga0114959_10001102	Ga0114959_1000110210	56	373	no	15	YES	Freshwater	24403	model_1	novel MG contig
	3300010158	Ga0114960_10000908	Ga0114960_1000090829	56	373	no	15	YES	Freshwater	24403	model_1	novel MG contig
	3300010158	Ga0114960_10000908	Ga0114960_100009081	448	198	no	25	YES	Freshwater	24403	model_1	novel MG contig
	3300009182	Ga0114959_10001102	Ga0114959_100011029	448	198	no	25	no	Freshwater	24403	model_1	novel MG contig
	3300010885	Ga0133913_10010443	Ga0133913_100104438	571	3009	no	3	no	Freshwater	24386	model_3	novel MG contig
	3300006103	Ga0007813_1000158	Ga0007813_100015821	668	1205	no	6	no	Freshwater	24349	model_1	novel MG contig
	3300009155	Ga0114968_10000753	Ga0114968_1000075323	884	888	no	8	no	Freshwater	24289	model_9	novel MG contig
	3300009158	Ga0114977_10000577	Ga0114977_100005771	885	888	no	8	no	Freshwater	24287	model_9	novel MG contig
	3300009172	Ga0114995_10000652	Ga0114995_1000065212	1587	sg_56	no	1	YES	Marine	24230	model_15	novel MG contig
	3300009181	Ga0114969_10000987	Ga0114969_1000098711	575	4872	no	2	YES	Freshwater	24183	model_4	novel MG contig
	3300006920	Ga0070748_1000325	Ga0070748_100032532	540	63	no	54	YES	Marine	24159	model_5	novel MG contig
	3300010354	Ga0129333_10001104	Ga0129333_100011044	584	4797	no	2	YES	Marine	24078	model_10	novel MG contig
	3300010885	Ga0133913_10010890	Ga0133913_1001089022	593	810	no	8	YES	Freshwater	23948	model_1	novel MG contig
	3300013014	Ga0164295_10000960	Ga0164295_100009608	594	174	no	28	YES	Freshwater	23931	model_1	novel MG contig
	3300013006	Ga0164294_10001226	Ga0164294_100012262	594	174	no	28	no	Freshwater	23931	model_1	novel MG contig
	3300009181	Ga0114969_10001026	Ga0114969_100010263	588	170	no	28	YES	Freshwater	23821	model_2	novel MG contig
	3300010885	Ga0133913_10011015	Ga0133913_100110156	588	170	no	28	no	Freshwater	23821	model_2	novel MG contig
	3300010885	Ga0133913_10011061	Ga0133913_1001106123	590	4868	no	2	YES	Freshwater	23781	model_8	novel MG contig
	3300010334	Ga0136644_10000910	Ga0136644_1000091013	649	1584	no	5	no	Freshwater	23658	model_8	novel MG contig
	3300006919	Ga0070746_10000489	Ga0070746_1000048925	581	165	no	28	no	Marine	23611	model_1	novel MG contig
	3300006802	Ga0070749_10000650	Ga0070749_1000065011	538	2877	no	3	YES	Marine	23468	model_5	novel MG contig
	3300010885	Ga0133913_10011382	Ga0133913_100113824	605	4867	no	2	YES	Freshwater	23460	model_1	novel MG contig
	3300009180	Ga0114979_10000613	Ga0114979_100006134	605	4867	no	2	no	Freshwater	23415	model_1	novel MG contig
	3300010885	Ga0133913_10011474	Ga0133913_100114745	526	2983	no	3	no	Freshwater	23382	model_2	novel MG contig
	QLV_-_QLV17-putative_major_capsid_protein_CDS Qinghai Lake virophage, complete genome			577	688	YES	9	YES	QINGHAI LAKE	23379	model_1	published MG contig
	3300002835	B570J40625_100005612	B570J40625_10000561217	619	2344	YES	3	YES	Freshwater	23327	model_3	published MG contig
	3300009151	Ga0114962_10001122	Ga0114962_1000112220	526	2983	no	3	YES	Freshwater	23321	model_2	novel MG contig
	3300004806	Ga0007854_10000594	Ga0007854_1000059412	600	185	no	27	no	Freshwater	23263	model_3	novel MG contig
	3300010373	Ga0134128_10002422	Ga0134128_1000242211	722	sg_19	no	1	YES	Terrestrial(soil)	23200	model_5	novel MG contig
	YSLV7_-_ORF20-putative_major_capsid_protein_CDS Yellowstone Lake virophage 7, complete genome			585	1393	YES	5	YES	YELLOWSTONE LAKE	23193	model_12	published MG contig
	YSLV2_ORF15			584	sg_52	YES	1	YES	YELLOWSTONE LAKE	23184	model_3	published MG contig
	3300010885	Ga0133913_10011707	Ga0133913_1001170722	1001	2108	no	4	YES	Freshwater	23141	model_9	novel MG contig
	3300007229	Ga0075468_10000167	Ga0075468_1000016732	539	63	no	54	no	Marine	23116	model_5	novel MG contig
	3300009151	Ga0114962_10001148	Ga0114962_1000114819	592	258	no	20	YES	Freshwater	23109	model_1	novel MG contig
	3300009070	Ga0066256_1002141	Ga0066256_10021419	586	1769	no	4	no	Engineered	23048	model_4	novel MG contig
	3300002835	B570J40625_100005780	B570J40625_1000057804	594	1722	YES	4	YES	Freshwater	23012	model_4	published MG contig
	3300010885	Ga0133913_10011865	Ga0133913_1001186519	611	5150	no	2	YES	Freshwater	22981	model_15	novel MG contig
	3300009154	Ga0114963_10000678	Ga0114963_100006786	617	1056	no	7	YES	Freshwater	22971	model_15	novel MG contig
	3300003375	JGI26470J50227_1000268	JGI26470J50227_100026816	610	1325	no	5	no	Freshwater	22961	model_2	novel MG contig
	3300010334	Ga0136644_10000964	Ga0136644_1000096419	611	5150	no	2	no	Freshwater	22952	model_15	novel MG contig
	3300000439	TBL_comb48_EPIDRAFT_1000887	TBL_comb48_EPIDRAFT_100088711	690	3293	YES	2	no	Freshwater	22946	model_2	published MG contig
	3300009068	Ga0114973_10000850	Ga0114973_100008505	675	1050	no	7	YES	Freshwater	22943	model_2	novel MG contig
	3300009184	Ga0114976_10000581	Ga0114976_1000058110	614	468	no	13	no	Freshwater	22934	model_3	novel MG contig
	3300013126	Ga0172367_10002920	Ga0172367_1000292020	605	761	no	9	YES	Freshwater	22847	model_3	novel MG contig
	3300010885	Ga0133913_10012051	Ga0133913_1001205121	612	111	no	37	no	Freshwater	22820	model_2	novel MG contig
	3300010885	Ga0133913_10012200	Ga0133913_100122007	554	1499	no	5	YES	Freshwater	22690	model_3	novel MG contig
	3300009159	Ga0114978_10001109	Ga0114978_1000110913	554	1499	no	5	no	Freshwater	22690	model_3	novel MG contig
	3300009183	Ga0114974_10001000	Ga0114974_1000100014	554	1499	no	5	no	Freshwater	22690	model_3	novel MG contig
	3300010885	Ga0133913_10012254	Ga0133913_1001225410	626	5103	no	2	no	Freshwater	22645	model_4	novel MG contig
	3300010885	Ga0133913_10012256	Ga0133913_100122564	609	974	no	7	YES	Freshwater	22642	model_2	novel MG contig
	3300013132	Ga0172372_10003608	Ga0172372_100036082	567	5387	no	2	YES	Freshwater	22626	model_1	novel MG contig
	3300007538	Ga0099851_1000248	Ga0099851_10002484	533	2035	no	4	YES	Marine	22515	model_5	novel MG contig
	3300007541	Ga0099848_1000293	Ga0099848_100029310	533	2035	no	4	no	Marine	22515	model_5	novel MG contig
	3300007960	Ga0099850_1000274	Ga0099850_100027427	533	2035	no	4	no	Marine	22515	model_5	novel MG contig
	2061766007	rumenHiSeq_NODE_4331347_len_22405_cov_0_883553	_HiSeq_25528340	682	sg_20	no	1	YES	Host(ruminant)	22455	model_4	novel MG contig
	3300010157	Ga0114964_10000880	Ga0114964_1000088016	626	5103	no	2	YES	Freshwater	22439	model_4	novel MG contig
	3300010157	Ga0114964_10000881	Ga0114964_1000088124	616	1237	no	6	YES	Freshwater	22399	model_3	novel MG contig
	3300010885	Ga0133913_10012518	Ga0133913_1001251823	711	338	no	16	YES	Freshwater	22395	model_2	novel MG contig
	3300010885	Ga0133913_10012712	Ga0133913_100127124	566	4908	no	2	YES	Freshwater	22221	model_5	novel MG contig
	3300009185	Ga0114971_10000727	Ga0114971_1000072723	566	4908	no	2	no	Freshwater	22218	model_5	novel MG contig
	3300002835	B570J40625_100006212	B570J40625_1000062129	621	2343	YES	3	YES	Freshwater	22196	model_3	published MG contig
	3300008219	Ga0114905_1000607	Ga0114905_100060713	628	432	no	14	no	Marine	22141	model_2	novel MG contig
	3300005528	Ga0068872_10001075	Ga0068872_1000107516	584	355	no	16	YES	Freshwater	22120	model_3	novel MG contig
	3300006071	Ga0007876_1000258	Ga0007876_10002584	633	1175	no	6	no	Freshwater	22072	model_2	novel MG contig
	3300001282	B570J14230_10000209	B570J14230_1000020912	639	2277	no	3	YES	Freshwater	22032	model_4	novel MG contig
	3300001282	B570J14230_10000209	B570J14230_100002099	580	365	no	15	no	Freshwater	22032	model_3	novel MG contig
	3300001362	B570J14554_10000209	B570J14554_100002099	580	365	no	15	no	Freshwater	22032	model_3	novel MG contig
	3300001362	B570J14554_10000209	B570J14554_1000020912	639	2277	no	3	no	Freshwater	22032	model_4	novel MG contig
	3300006072	Ga0007881_1000345	Ga0007881_100034523	633	1175	no	6	no	Freshwater	22030	model_2	novel MG contig
	3300010885	Ga0133913_10013028	Ga0133913_1001302822	502	3052	no	3	no	Freshwater	21969	model_2	novel MG contig
	3300010885	Ga0133913_10013034	Ga0133913_100130341	496	sg_105	no	1	YES	Freshwater	21963	model_2	novel MG contig
	3300009164	Ga0114975_10000879	Ga0114975_100008793	587	763	no	9	no	Freshwater	21953	model_3	novel MG contig
	3300000553	TBL_comb47_HYPODRAFT_10002641	TBL_comb47_HYPODRAFT_100026417	613	2251	YES	3	YES	Freshwater	21931	model_4	published MG contig
	3300006114	Ga0007815_1000154	Ga0007815_100015413	591	198	no	25	no	Freshwater	21870	model_1	novel MG contig
	3300009184	Ga0114976_10000640	Ga0114976_100006404	635	340	no	16	YES	Freshwater	21857	model_2	novel MG contig
	3300010885	Ga0133913_10013167	Ga0133913_1001316720	623	886	no	8	no	Freshwater	21856	model_1	novel MG contig
	3300006115	Ga0007816_1000133	Ga0007816_10001338	591	198	no	25	no	Freshwater	21850	model_1	novel MG contig
	3300006117	Ga0007818_1000137	Ga0007818_100013715	628	52	no	65	no	Freshwater	21830	model_2	novel MG contig
	3300002835	B570J40625_100006411	B570J40625_1000064113	595	944	YES	7	YES	Freshwater	21809	model_15	published MG contig
	3300002835	B570J40625_100006412	B570J40625_10000641214	577	101	no	38	YES	Freshwater	21805	model_3	novel MG contig
	3300010885	Ga0133913_10013256	Ga0133913_1001325619	574	sg_1	no	1	YES	Freshwater	21785	model_4	novel MG contig
	3300009085	Ga0105103_10000524	Ga0105103_1000052410	592	sg_21	no	1	YES	Freshwater	21716	model_4	novel MG contig
	3300009160	Ga0114981_10000712	Ga0114981_100007125	568	1946	no	4	no	Freshwater	21711	model_2	novel MG contig
	3300010157	Ga0114964_10000928	Ga0114964_100009281	235	2069	no	4	no	Freshwater	21707	model_15	novel MG contig
	3300006127	Ga0007805_1000203	Ga0007805_100020323	633	1175	no	6	no	Freshwater	21665	model_2	novel MG contig
	3300010885	Ga0133913_10013406	Ga0133913_100134069	604	3019	no	3	no	Freshwater	21661	model_15	novel MG contig
	3300010160	Ga0114967_10001208	Ga0114967_100012086	623	555	no	11	YES	Freshwater	21639	model_1	novel MG contig
	3300000553	TBL_comb47_HYPODRAFT_10002729	TBL_comb47_HYPODRAFT_1000272910	593	2252	YES	3	YES	Freshwater	21538	model_2	published MG contig
	3300010885	Ga0133913_10013708	Ga0133913_1001370820	607	258	no	20	YES	Freshwater	21437	model_1	novel MG contig
	3300014204	Ga0172381_10002270	Ga0172381_1000227024	484	sg_2	no	1	YES	Engineered	21435	model_4	novel MG contig
	3300006802	Ga0070749_10000779	Ga0070749_1000077914	639	2878	no	3	YES	Marine	21373	model_5	novel MG contig
	3300009181	Ga0114969_10001288	Ga0114969_100012884	607	258	no	20	no	Freshwater	21325	model_1	novel MG contig
	3300010160	Ga0114967_10001239	Ga0114967_1000123916	607	258	no	20	no	Freshwater	21290	model_1	novel MG contig
	3300009180	Ga0114979_10000767	Ga0114979_100007675	555	1591	no	5	no	Freshwater	21284	model_3	novel MG contig
	3300007541	Ga0099848_1000347	Ga0099848_10003479	580	1508	no	5	no	Marine	21278	model_4	novel MG contig
	3300009158	Ga0114977_10000780	Ga0114977_100007807	640	291	no	19	no	Freshwater	21114	model_2	novel MG contig
	3300009151	Ga0114962_10001373	Ga0114962_1000137320	607	1579	no	5	YES	Freshwater	21096	model_14	novel MG contig
	3300009181	Ga0114969_10001342	Ga0114969_100013429	623	555	no	11	no	Freshwater	20866	model_1	novel MG contig
	3300010885	Ga0133913_10014576	Ga0133913_100145764	552	3018	no	3	no	Freshwater	20839	model_1	novel MG contig
	3300010885	Ga0133913_10014576	Ga0133913_100145766	583	2074	no	4	no	Freshwater	20839	model_1	novel MG contig
	3300010885	Ga0133913_10014609	Ga0133913_1001460911	575	4872	no	2	no	Freshwater	20815	model_4	novel MG contig
	3300010885	Ga0133913_10014615	Ga0133913_100146151	145	917	no	7	no	Freshwater	20812	model_2	novel MG contig
	3300009070	Ga0066256_1002412	Ga0066256_100241219	580	sg_22	no	1	YES	Engineered	20798	model_3	novel MG contig
	3300002307	JGI24890J29729_1000626	JGI24890J29729_10006266	730	1717	no	4	YES	Freshwater	20771	model_9	novel MG contig
	3300002307	JGI24890J29729_1000627	JGI24890J29729_100062712	625	sg_23	no	1	YES	Freshwater	20761	model_14	novel MG contig
	3300001687	WOR8_10002702	WOR8_100027029	581	165	no	28	no	Marine	20758	model_1	novel MG contig
	3300014050	Ga0119952_1000747	Ga0119952_10007475	63	1120	no	6	YES	Freshwater	20751	model_8	novel MG contig
	3300014050	Ga0119952_1000747	Ga0119952_10007476	600	5212	no	2	no	Freshwater	20751	model_8	novel MG contig
	3300010318	Ga0136656_1000176	Ga0136656_10001769	735	sg_66	no	1	YES	Marine	20618	model_8	novel MG contig
	3300008220	Ga0114910_1000457	Ga0114910_100045715	628	432	no	14	no	Marine	20608	model_2	novel MG contig
	3300010885	Ga0133913_10014971	Ga0133913_100149719	574	2103	no	4	YES	Freshwater	20578	model_1	novel MG contig
	3300000439	TBL_comb48_EPIDRAFT_1001087	TBL_comb48_EPIDRAFT_100108711	610	1325	YES	5	no	Freshwater	20549	model_2	published MG contig
	3300009068	Ga0114973_10001071	Ga0114973_1000107114	608	2046	no	4	YES	Freshwater	20466	model_2	novel MG contig
	3300006116	Ga0007807_1000226	Ga0007807_100022615	1006	352	no	16	no	Freshwater	20466	model_9	novel MG contig
	3300006104	Ga0007882_10000646	Ga0007882_100006466	1006	352	no	16	no	Freshwater	20450	model_9	novel MG contig
	3300012006	Ga0119955_1000549	Ga0119955_10005492	577	sg_107	no	1	YES	Freshwater	20414	model_8	novel MG contig
	3300012006	Ga0119955_1000549	Ga0119955_10005491	1573	sg_106	no	1	YES	Freshwater	20414	model_8	novel MG contig
	3300006127	Ga0007805_1000232	Ga0007805_10002326	1006	352	no	16	YES	Freshwater	20380	model_9	novel MG contig
	3300014818	Ga0134300_1001461	Ga0134300_100146114	161	sg_108	no	1	YES	Marine	20372	model_1	novel MG contig
	3300010885	Ga0133913_10015321	Ga0133913_1001532124	616	1237	no	6	no	Freshwater	20349	model_3	novel MG contig
	3300006115	Ga0007816_1000160	Ga0007816_10001606	1006	352	no	16	no	Freshwater	20343	model_9	novel MG contig
	3300003820	Ga0007863_1000046	Ga0007863_100004627	593	2467	no	3	YES	Freshwater	20321	model_1	novel MG contig
	3300006072	Ga0007881_1000406	Ga0007881_100040615	1006	352	no	16	no	Freshwater	20321	model_9	novel MG contig
	3300013093	Ga0164296_1002074	Ga0164296_100207421	653	79	no	45	no	Freshwater	20317	model_2	novel MG contig
	3300013094	Ga0164297_10002054	Ga0164297_1000205421	653	79	no	45	no	Freshwater	20317	model_2	novel MG contig
	3300010885	Ga0133913_10015411	Ga0133913_100154116	590	528	no	12	no	Freshwater	20287	model_1	novel MG contig
	3300002307	JGI24890J29729_1000652	JGI24890J29729_10006526	600	sg_24	no	1	YES	Freshwater	20233	model_1	novel MG contig
	3300009164	Ga0114975_10001038	Ga0114975_1000103815	640	291	no	19	no	Freshwater	20173	model_2	novel MG contig
	3300009154	Ga0114963_10000931	Ga0114963_100009312	592	1052	no	7	no	Freshwater	20078	model_1	novel MG contig
	3300009159	Ga0114978_10001456	Ga0114978_1000145617	635	340	no	16	no	Freshwater	19887	model_2	novel MG contig
	3300010885	Ga0133913_10016225	Ga0133913_100162252	569	4875	no	2	YES	Freshwater	19797	model_3	novel MG contig
	3300006119	Ga0007866_1000143	Ga0007866_100014319	676	1757	no	4	YES	Freshwater	19699	model_2	novel MG contig
	3300010885	Ga0133913_10016429	Ga0133913_1001642914	631	5104	no	2	no	Freshwater	19671	model_14	novel MG contig
	3300013131	Ga0172373_10004492	Ga0172373_100044921	192	sg_109	no	1	no	Freshwater	19633	model_2	novel MG contig
	3300004770	Ga0007804_1000288	Ga0007804_100028815	642	990	no	7	YES	Freshwater	19632	model_1	novel MG contig
	3300010885	Ga0133913_10016501	Ga0133913_1001650119	638	1195	no	6	no	Freshwater	19625	model_2	novel MG contig
	3300012000	Ga0119951_1000816	Ga0119951_10008166	63	1120	no	6	YES	Freshwater	19618	model_8	novel MG contig
	3300012000	Ga0119951_1000816	Ga0119951_10008165	600	5212	no	2	YES	Freshwater	19618	model_8	novel MG contig
	3300009091	Ga0102851_10000522	Ga0102851_100005222	613	4706	no	2	no	Freshwater	19554	model_4	novel MG contig
	3300009151	Ga0114962_10001578	Ga0114962_1000157821	583	4718	no	2	YES	Freshwater	19542	model_1	novel MG contig
	3300009184	Ga0114976_10000833	Ga0114976_100008332	640	291	no	19	YES	Freshwater	19499	model_2	novel MG contig
	3300007345	Ga0070752_1001124	Ga0070752_100112411	570	237	no	21	YES	Marine	19481	model_1	novel MG contig
	3300003432	JGI20214J51088_10000979	JGI20214J51088_100009798	616	692	no	9	no	Marine	19402	model_4	novel MG contig
	3300003541	JGI20214J51650_10000833	JGI20214J51650_100008339	616	692	no	9	no	Marine	19389	model_4	novel MG contig
	3300009017	Ga0114616_10002831	Ga0114616_100028317	616	692	no	9	no	Marine	19373	model_4	novel MG contig
	3300006119	Ga0007866_1000151	Ga0007866_10001514	594	347	no	16	YES	Freshwater	19359	model_2	novel MG contig
	3300009016	Ga0114588_100002721	Ga0114588_1000027217	616	692	no	9	no	Marine	19329	model_4	novel MG contig
	3300010885	Ga0133913_10017077	Ga0133913_1001707719	657	sg_3	no	1	YES	Freshwater	19304	model_2	novel MG contig
	3300009020	Ga0114574_10004145	Ga0114574_100041457	616	692	no	9	no	Marine	19299	model_4	novel MG contig
	3300009158	Ga0114977_10000945	Ga0114977_100009458	614	468	no	13	YES	Freshwater	19258	model_3	novel MG contig
	3300010157	Ga0114964_10001184	Ga0114964_1000118413	631	5104	no	2	YES	Freshwater	19236	model_14	novel MG contig
	3300009159	Ga0114978_10001558	Ga0114978_100015581	857	888	no	8	no	Freshwater	19234	model_9	novel MG contig
	3300010885	Ga0133913_10017273	Ga0133913_100172737	623	2061	no	4	no	Freshwater	19194	model_8	novel MG contig
	3300004687	Ga0065174_1000051	Ga0065174_100005116	225	1781	no	4	no	Freshwater	19163	model_2	novel MG contig
	3300009164	Ga0114975_10001152	Ga0114975_100011521	574	2099	no	4	YES	Freshwater	19159	model_2	novel MG contig
	3300009180	Ga0114979_10000960	Ga0114979_100009602	640	291	no	19	no	Freshwater	19135	model_2	novel MG contig
	3300001097	JGIcombinedJ13537_10000434	JGIcombinedJ13537_100004348	603	689	no	9	no	Freshwater	19123	model_4	novel MG contig
	3300001130	JGI1221J13441_10000434	JGI1221J13441_100004348	603	689	no	9	no	Non-marine Saline and Alkaline	19123	model_4	novel MG contig
	3300005613	Ga0074649_1002571	Ga0074649_10025714	539	321	no	17	YES	Non-marine Saline and Alkaline	19117	model_5	novel MG contig
	3300009015	Ga0114771_12439486	Ga0114771_1243948614	616	692	no	9	no	Marine	19068	model_4	novel MG contig
	3300009019	Ga0114783_10655933	Ga0114783_1065593314	616	692	no	9	no	Marine	19068	model_4	novel MG contig
	Mavirus_-_MV18_CDS Mavirus, complete genome			606	3379	YES	2	YES	MARINE (COASTAL)	19063	model_11	REF Isolate Genome
	3300013286	Ga0136641_1000384	Ga0136641_100038418	910	sg_110	no	1	YES	Freshwater	19037	model_1	novel MG contig
	3300006127	Ga0007805_1000262	Ga0007805_10002624	667	1487	no	5	YES	Freshwater	19035	model_4	novel MG contig
	3300007344	Ga0070745_1000739	Ga0070745_100073926	581	2011	no	4	no	Marine	18973	model_5	novel MG contig
	3300010885	Ga0133913_10017706	Ga0133913_100177064	628	340	no	16	YES	Freshwater	18970	model_2	novel MG contig
	3300014814	Ga0119849_1001033	Ga0119849_100103315	586	1769	no	4	YES	Engineered	18962	model_4	novel MG contig
	3300002307	JGI24890J29729_1000712	JGI24890J29729_100071216	702	1717	no	4	YES	Freshwater	18899	model_9	novel MG contig
	3300009187	Ga0114972_10001281	Ga0114972_100012811	123	1444	no	5	no	Freshwater	18886	model_3	novel MG contig
	3300009160	Ga0114981_10000978	Ga0114981_1000097818	619	1705	no	4	YES	Freshwater	18875	model_2	novel MG contig
	3300010885	Ga0133913_10017880	Ga0133913_100178809	586	2051	no	4	YES	Freshwater	18870	model_12	novel MG contig
	3300009151	Ga0114962_10001691	Ga0114962_100016919	586	2051	no	4	no	Freshwater	18870	model_12	novel MG contig
	3300010158	Ga0114960_10001476	Ga0114960_1000147610	571	1392	no	5	no	Freshwater	18818	model_4	novel MG contig
	3300009163	Ga0114970_10001276	Ga0114970_100012769	621	877	no	8	no	Freshwater	18812	model_3	novel MG contig
	3300006100	Ga0007806_1000231	Ga0007806_10002319	510	1983	no	4	YES	Freshwater	18791	model_1	novel MG contig
	3300006100	Ga0007806_1000231	Ga0007806_10002318	113	569	no	11	no	Freshwater	18791	model_1	novel MG contig
	3300006072	Ga0007881_1000459	Ga0007881_100045911	600	185	no	27	no	Freshwater	18786	model_3	novel MG contig
	3300006105	Ga0007819_1000251	Ga0007819_10002511	199	924	no	7	no	Freshwater	18676	model_1	novel MG contig
	3300014720	Ga0172376_10003463	Ga0172376_1000346310	573	1046	no	7	no	Freshwater	18654	model_3	novel MG contig
	3300003852	Ga0031655_10000867	Ga0031655_100008678	586	3674	no	2	YES	Freshwater	18601	model_4	novel MG contig
	3300009151	Ga0114962_10001763	Ga0114962_1000176316	679	2984	no	3	YES	Freshwater	18482	model_2	novel MG contig
	3300005662	Ga0078894_10001308	Ga0078894_100013088	631	1398	no	5	YES	Freshwater	18436	model_3	novel MG contig
	3300005613	Ga0074649_1002727	Ga0074649_10027278	581	165	no	28	YES	Non-marine Saline and Alkaline	18422	model_1	novel MG contig
	3300009151	Ga0114962_10001784	Ga0114962_100017841	619	4719	no	2	no	Freshwater	18365	model_9	novel MG contig
	3300009618	Ga0116127_1001084	Ga0116127_100108417	575	4991	no	2	no	Freshwater	18358	model_4	novel MG contig
	Sputnik_-_V20_CDS Sputnik virophage, complete genome			595	sg_62	YES	1	YES	COOLING TOWER WATER	18343	model_4	REF Isolate Genome
	3300000405	LV_Brine_h2_0102DRAFT_1000308	LV_Brine_h2_0102DRAFT_100030821	603	689	no	9	YES	Non-marine Saline and Alkaline	18311	model_4	novel MG contig
	3300009152	Ga0114980_10001247	Ga0114980_1000124711	623	2061	no	4	YES	Freshwater	18252	model_8	novel MG contig
	3300010885	Ga0133913_10019324	Ga0133913_100193246	588	4909	no	2	YES	Freshwater	18166	model_10	novel MG contig
	3300014492	Ga0182013_10003939	Ga0182013_1000393912	815	5406	no	2	no	Terrestrial(soil)	18159	model_2	novel MG contig
	3300010885	Ga0133913_10019370	Ga0133913_1001937017	624	561	no	11	YES	Freshwater	18136	model_2	novel MG contig
	SRS476271	k119_211246	210670_4	851	1644	no	5	YES	human_gut	18129	model_4	novel MG contig
	3300010885	Ga0133913_10019400	Ga0133913_1001940019	602	203	no	25	no	Freshwater	18126	model_2	novel MG contig
	3300009545	Ga0105237_10003663	Ga0105237_1000366312	616	851	no	8	no	Host(plants)	18116	model_4	novel MG contig
	3300005577	Ga0068857_100001611	Ga0068857_10000161112	616	851	no	8	no	Host(plants)	18110	model_4	novel MG contig
	3300012145	Ga0136566_1000368	Ga0136566_100036815	566	768	no	9	no	Non-marine Saline and Alkaline	18098	model_11	novel MG contig
	3300009085	Ga0105103_10000772	Ga0105103_100007722	572	sg_4	no	1	YES	Freshwater	18078	model_4	novel MG contig
	3300000502	M590M2_1006461	M590M2_100646113	609	2247	no	3	YES	Marine	18023	model_11	novel MG contig
	3300011188	Ga0136587_1000167	Ga0136587_10001677	566	768	no	9	YES	Non-marine Saline and Alkaline	17998	model_11	novel MG contig
	3300012029	Ga0136572_1000332	Ga0136572_10003327	566	768	no	9	no	Non-marine Saline and Alkaline	17998	model_11	novel MG contig
	3300012031	Ga0136561_1000274	Ga0136561_10002747	566	768	no	9	no	Non-marine Saline and Alkaline	17998	model_11	novel MG contig
	3300012263	Ga0136564_1000263	Ga0136564_10002637	566	768	no	9	no	Non-marine Saline and Alkaline	17998	model_11	novel MG contig
	3300012272	Ga0136586_1000146	Ga0136586_10001467	566	768	no	9	no	Non-marine Saline and Alkaline	17998	model_11	novel MG contig
	3300009500	Ga0116229_10007006	Ga0116229_1000700618	590	sg_5	no	1	YES	Host(plants)	17983	model_4	novel MG contig
	3300002301	JGI24891J29808_1000555	JGI24891J29808_100055512	696	446	no	13	no	Freshwater	17982	model_2	novel MG contig
	3300009155	Ga0114968_10001484	Ga0114968_100014845	640	875	no	8	no	Freshwater	17976	model_2	novel MG contig
	3300004807	Ga0007809_10000403	Ga0007809_100004039	594	347	no	16	no	Freshwater	17975	model_2	novel MG contig
	3300009160	Ga0114981_10001071	Ga0114981_100010719	593	754	no	9	no	Freshwater	17974	model_1	novel MG contig
	3300012147	Ga0136588_1000324	Ga0136588_100032416	566	768	no	9	no	Non-marine Saline and Alkaline	17951	model_11	novel MG contig
	3300014493	Ga0182016_10003510	Ga0182016_100035106	633	5407	no	2	YES	Terrestrial(soil)	17877	model_4	novel MG contig
	3300009180	Ga0114979_10001118	Ga0114979_100011187	637	1590	no	5	no	Freshwater	17875	model_1	novel MG contig
	3300010157	Ga0114964_10001356	Ga0114964_100013564	698	5105	no	2	YES	Freshwater	17871	model_4	novel MG contig
	3300010885	Ga0133913_10019951	Ga0133913_100199514	698	5105	no	2	no	Freshwater	17871	model_4	novel MG contig
	SRS475626	k119_215568	214624_3	484	sg_9482	no	1	YES	human_gut	17831	model_4	novel MG contig
	3300009163	Ga0114970_10001434	Ga0114970_100014349	675	1050	no	7	no	Freshwater	17820	model_2	novel MG contig
	ALM_ORF08_(reversed)			553	4327	YES	2	YES	ACE LAKE	17767	model_11	published MG contig
	3300010157	Ga0114964_10001382	Ga0114964_1000138219	584	1580	no	5	no	Freshwater	17717	model_3	novel MG contig
	3300010885	Ga0133913_10020643	Ga0133913_100206432	603	sg_25	no	1	YES	Freshwater	17575	model_12	novel MG contig
	3300006802	Ga0070749_10001201	Ga0070749_100012015	552	sg_26	no	1	YES	Marine	17527	model_4	novel MG contig
	3300002091	JGI24028J26656_1000301	JGI24028J26656_100030115	564	1703	no	4	YES	Freshwater	17518	model_8	novel MG contig
	3300002092	JGI24218J26658_1000534	JGI24218J26658_100053415	564	1703	no	4	no	Freshwater	17518	model_8	novel MG contig
	3300007344	Ga0070745_1000861	Ga0070745_100086111	570	237	no	21	no	Marine	17392	model_1	novel MG contig
	3300005805	Ga0079957_1002161	Ga0079957_100216116	628	347	no	16	YES	Freshwater	17379	model_2	novel MG contig
	3300010334	Ga0136644_10001697	Ga0136644_1000169714	510	1582	no	5	no	Freshwater	17330	model_2	novel MG contig
	3300005712	Ga0070764_10000374	Ga0070764_1000037414	607	sg_27	no	1	YES	Terrestrial(soil)	17322	model_4	novel MG contig
	3300010885	Ga0133913_10021350	Ga0133913_1002135010	571	1392	no	5	no	Freshwater	17293	model_4	novel MG contig
	Zamilon_-_ORF06-Capsid_protein_CDS Zamilon virophage complete genome			609	5434	YES	2	YES	SOIL	17276	model_4	REF Isolate Genome
	3300009068	Ga0114973_10001517	Ga0114973_1000151710	640	875	no	8	YES	Freshwater	17269	model_2	novel MG contig
	3300005435	Ga0070714_100001472	Ga0070714_1000014721	632	sg_111	no	1	YES	Terrestrial(soil)	17154	model_2	novel MG contig
	3300014492	Ga0182013_10004328	Ga0182013_1000432813	636	2194	no	4	no	Terrestrial(soil)	17136	model_4	novel MG contig
	3300014493	Ga0182016_10003760	Ga0182016_1000376018	636	2194	no	4	no	Terrestrial(soil)	17136	model_4	novel MG contig
	3300009551	Ga0105238_10002907	Ga0105238_100029076	616	851	no	8	YES	Host(plants)	17120	model_4	novel MG contig
	SRS476271	k119_132073	131706_3	643	5423	no	2	YES	human_gut	17103	model_4	novel MG contig
	3300009548	Ga0116107_1001113	Ga0116107_100111314	581	2128	no	4	YES	Freshwater	17074	model_4	novel MG contig
	3300014499	Ga0182012_10003368	Ga0182012_1000336819	636	2194	no	4	YES	Terrestrial(soil)	17064	model_4	novel MG contig
	3300009184	Ga0114976_10001069	Ga0114976_1000106912	618	3016	no	3	no	Freshwater	17037	model_8	novel MG contig
	3300009184	Ga0114976_10001069	Ga0114976_1000106913	861	4796	no	2	no	Freshwater	17037	model_8	novel MG contig
	3300006919	Ga0070746_10000980	Ga0070746_1000098018	343	sg_112	no	1	no	Marine	17036	model_5	novel MG contig
	3300010883	Ga0133547_10020403	Ga0133547_1002040316	736	5087	no	2	no	Marine	17033	model_5	novel MG contig
	3300007542	Ga0099846_1000455	Ga0099846_10004556	533	2035	no	4	no	Marine	17019	model_5	novel MG contig
	3300010368	Ga0129324_10001212	Ga0129324_1000121210	544	sg_113	no	1	YES	Marine	17009	model_4	novel MG contig
	3300009182	Ga0114959_10002038	Ga0114959_1000203813	624	3064	no	3	no	Freshwater	17009	model_1	novel MG contig
	3300010370	Ga0129336_10000987	Ga0129336_100009879	645	sg_28	no	1	YES	Marine	16942	model_3	novel MG contig
	SRS475566	k119_48017	47797_2	634	5423	no	2	YES	human_gut	16907	model_4	novel MG contig
	3300010371	Ga0134125_10003999	Ga0134125_100039994	583	4866	no	2	YES	Terrestrial(soil)	16893	model_4	novel MG contig
	3300009182	Ga0114959_10002069	Ga0114959_1000206920	597	1281	no	6	no	Freshwater	16828	model_2	novel MG contig
	3300006358	Ga0068871_100001277	Ga0068871_10000127714	612	4453	no	2	YES	Host(plants)	16818	model_4	novel MG contig
	3300009164	Ga0114975_10001466	Ga0114975_100014661	478	1754	no	4	YES	Freshwater	16799	model_2	novel MG contig
	3300003812	Ga0007861_1000028	Ga0007861_10000285	628	52	no	65	no	Freshwater	16796	model_2	novel MG contig
	3300009760	Ga0116131_1001150	Ga0116131_100115014	460	5019	no	2	YES	Freshwater	16771	model_4	novel MG contig
	3300009419	Ga0114982_1000775	Ga0114982_10007753	944	3071	no	3	YES	Terrestrial(other)	16731	model_9	novel MG contig
	3300014492	Ga0182013_10004507	Ga0182013_1000450713	89	3220	no	3	YES	Terrestrial(soil)	16677	model_4	novel MG contig
	3300014492	Ga0182013_10004507	Ga0182013_1000450714	126	1613	no	5	YES	Terrestrial(soil)	16677	model_4	novel MG contig
	3300014492	Ga0182013_10004507	Ga0182013_1000450711	146	3219	no	3	YES	Terrestrial(soil)	16677	model_4	novel MG contig
	3300010885	Ga0133913_10023013	Ga0133913_100230131	428	1754	no	4	no	Freshwater	16650	model_2	novel MG contig
	3300010158	Ga0114960_10001890	Ga0114960_100018901	687	1277	no	6	no	Freshwater	16647	model_2	novel MG contig
	3300001676	TuiMalila_1000351	TuiMalila_10003517	626	795	no	8	YES	Marine	16613	model_5	novel MG contig
	3300010396	Ga0134126_10005042	Ga0134126_1000504218	589	sg_7	no	1	YES	Terrestrial(soil)	16491	model_4	novel MG contig
	3300007162	Ga0079300_10000389	Ga0079300_100003897	535	2874	no	3	no	Terrestrial(other)	16477	model_3	novel MG contig
	3300001680	KiloMoana_10005856	KiloMoana_100058568	626	795	no	8	no	Marine	16401	model_5	novel MG contig
	3300010885	Ga0133913_10023783	Ga0133913_1002378310	619	1705	no	4	no	Freshwater	16393	model_2	novel MG contig
	3300009111	Ga0115026_10000109	Ga0115026_100001096	663	sg_8	no	1	YES	Freshwater	16387	model_4	novel MG contig
	3300009182	Ga0114959_10002192	Ga0114959_1000219216	535	1593	no	5	no	Freshwater	16382	model_1	novel MG contig
	3300010158	Ga0114960_10001945	Ga0114960_1000194514	624	3064	no	3	no	Freshwater	16357	model_1	novel MG contig
	3300010157	Ga0114964_10001616	Ga0114964_100016166	616	5106	no	2	no	Freshwater	16333	model_3	novel MG contig
	3300010334	Ga0136644_10001884	Ga0136644_100018841	341	sg_114	no	1	no	Freshwater	16321	model_1	novel MG contig
	3300009154	Ga0114963_10001463	Ga0114963_1000146320	643	886	no	8	YES	Freshwater	16315	model_1	novel MG contig
	3300009418	Ga0114908_1000844	Ga0114908_100084410	628	432	no	14	no	Marine	16315	model_2	novel MG contig
	3300010885	Ga0133913_10024055	Ga0133913_100240555	576	93	no	41	YES	Freshwater	16303	model_3	novel MG contig
	3300010334	Ga0136644_10001890	Ga0136644_100018908	562	3005	no	3	YES	Freshwater	16299	model_3	novel MG contig
	3300006111	Ga0007848_1000345	Ga0007848_100034510	677	446	no	13	no	Freshwater	16283	model_2	novel MG contig
	3300009160	Ga0114981_10001318	Ga0114981_1000131816	249	277	no	19	no	Freshwater	16251	model_1	novel MG contig
	3300009068	Ga0114973_10001700	Ga0114973_1000170015	576	93	no	41	no	Freshwater	16234	model_3	novel MG contig
	3300002098	JGI24219J26650_1000491	JGI24219J26650_100049114	570	3388	no	2	no	Freshwater	16193	model_13	novel MG contig
	3300010160	Ga0114967_10002257	Ga0114967_1000225714	640	875	no	8	no	Freshwater	16163	model_2	novel MG contig
	3300006104	Ga0007882_10001075	Ga0007882_100010756	587	973	no	7	no	Freshwater	16131	model_4	novel MG contig
	3300010885	Ga0133913_10024645	Ga0133913_100246455	599	1541	no	5	no	Freshwater	16114	model_3	novel MG contig
	3300005581	Ga0049081_10000427	Ga0049081_100004279	540	sg_29	no	1	YES	Freshwater	16107	model_4	novel MG contig
	3300002272	B570J29579_100079	B570J29579_10007913	580	365	no	15	no	Freshwater	16097	model_3	novel MG contig
	3300002272	B570J29579_100079	B570J29579_10007910	639	2277	no	3	no	Freshwater	16097	model_4	novel MG contig
	3300006118	Ga0007859_1000217	Ga0007859_100021711	726	1717	no	4	YES	Freshwater	16084	model_9	novel MG contig
	3300010883	Ga0133547_10022499	Ga0133547_100224995	564	2103	no	4	YES	Marine	16070	model_1	novel MG contig
	3300006128	Ga0007828_1000217	Ga0007828_10002176	587	973	no	7	YES	Freshwater	16042	model_4	novel MG contig
	3300006108	Ga0007862_1000304	Ga0007862_10003046	587	973	no	7	no	Freshwater	16042	model_4	novel MG contig
	3300002098	JGI24219J26650_1000496	JGI24219J26650_100049611	564	1703	no	4	no	Freshwater	16011	model_8	novel MG contig
	3300009180	Ga0114979_10001466	Ga0114979_100014668	599	1541	no	5	YES	Freshwater	15947	model_3	novel MG contig
	3300009180	Ga0114979_10001471	Ga0114979_1000147116	587	2502	no	3	no	Freshwater	15933	model_1	novel MG contig
	3300001798	JGI24126J20157_1000438	JGI24126J20157_100043813	576	sg_30	no	1	YES	Terrestrial(other)	15931	model_13	novel MG contig
	3300010885	Ga0133913_10025220	Ga0133913_100252207	619	1624	no	5	YES	Freshwater	15931	model_2	novel MG contig
	3300013132	Ga0172372_10006529	Ga0172372_1000652912	583	873	no	8	no	Freshwater	15902	model_3	novel MG contig
	3300006802	Ga0070749_10001496	Ga0070749_100014967	546	2879	no	3	YES	Marine	15853	model_4	novel MG contig
	3300010885	Ga0133913_10025477	Ga0133913_1002547716	624	203	no	25	YES	Freshwater	15846	model_2	novel MG contig
	3300010885	Ga0133913_10025508	Ga0133913_100255088	584	4688	no	2	no	Freshwater	15838	model_3	novel MG contig
	3300007640	Ga0070751_1001147	Ga0070751_100114714	581	2011	no	4	no	Marine	15835	model_5	novel MG contig
	3300007640	Ga0070751_1001147	Ga0070751_100114713	651	1542	no	5	no	Marine	15835	model_5	novel MG contig
	3300007640	Ga0070751_1001147	Ga0070751_10011472	692	2012	no	4	no	Marine	15835	model_5	novel MG contig
	3300009151	Ga0114962_10002354	Ga0114962_1000235412	934	2985	no	3	YES	Freshwater	15812	model_9	novel MG contig
	3300009151	Ga0114962_10002359	Ga0114962_100023597	584	1580	no	5	YES	Freshwater	15799	model_3	novel MG contig
	3300009151	Ga0114962_10002359	Ga0114962_100023598	673	1278	no	6	YES	Freshwater	15799	model_3	novel MG contig
	3300009184	Ga0114976_10001254	Ga0114976_100012541	688	1057	no	7	no	Freshwater	15782	model_9	novel MG contig
	3300009547	Ga0116136_1000934	Ga0116136_100093417	602	1612	no	5	YES	Freshwater	15749	model_4	novel MG contig
	3300013094	Ga0164297_10003112	Ga0164297_100031128	634	2680	no	3	YES	Freshwater	15710	model_3	novel MG contig
	3300010885	Ga0133913_10025975	Ga0133913_100259752	587	763	no	9	YES	Freshwater	15690	model_3	novel MG contig
	3300013093	Ga0164296_1003181	Ga0164296_10031818	630	604	no	10	no	Freshwater	15670	model_8	novel MG contig
	3300013093	Ga0164296_1003191	Ga0164296_100319111	310	300	no	18	no	Freshwater	15629	model_2	novel MG contig
	3300013093	Ga0164296_1003191	Ga0164296_100319110	338	84	no	43	no	Freshwater	15629	model_2	novel MG contig
	3300010885	Ga0133913_10026199	Ga0133913_100261999	593	198	no	25	YES	Freshwater	15618	model_1	novel MG contig
	3300001279	JGI20214J14112_1000038	JGI20214J14112_100003814	616	692	no	9	YES	Marine	15580	model_4	novel MG contig
	3300005581	Ga0049081_10000462	Ga0049081_100004624	626	sg_31	no	1	YES	Freshwater	15545	model_4	novel MG contig
	3300006916	Ga0070750_10001043	Ga0070750_100010431	555	sg_115	no	1	YES	Marine	15535	model_5	novel MG contig
	3300007276	Ga0070747_1000780	Ga0070747_10007803	679	4524	no	2	YES	Marine	15526	model_5	novel MG contig
	3300009618	Ga0116127_1001311	Ga0116127_100131110	556	3104	no	3	no	Freshwater	15511	model_4	novel MG contig
	3300003813	Ga0007879_1000132	Ga0007879_10001325	628	52	no	65	no	Freshwater	15496	model_2	novel MG contig
	3300009158	Ga0114977_10001471	Ga0114977_100014717	614	111	no	37	no	Freshwater	15482	model_2	novel MG contig
	3300014499	Ga0182012_10004034	Ga0182012_100040348	574	sg_32	no	1	YES	Terrestrial(soil)	15471	model_4	novel MG contig
	3300009164	Ga0114975_10001700	Ga0114975_1000170010	1012	887	no	8	no	Freshwater	15432	model_9	novel MG contig
	3300014819	Ga0119954_1000411	Ga0119954_10004113	597	sg_116	no	1	YES	Freshwater	15421	model_1	novel MG contig
	3300010885	Ga0133913_10026942	Ga0133913_100269423	584	4826	no	2	YES	Freshwater	15394	model_1	novel MG contig
	3300013094	Ga0164297_10003201	Ga0164297_100032019	630	604	no	10	YES	Freshwater	15380	model_8	novel MG contig
	3300010157	Ga0114964_10001848	Ga0114964_100018487	142	2053	no	4	no	Freshwater	15323	model_2	novel MG contig
	3300010157	Ga0114964_10001848	Ga0114964_100018488	328	2052	no	4	no	Freshwater	15323	model_2	novel MG contig
	3300007523	Ga0105052_10004511	Ga0105052_100045118	588	165	no	28	YES	Freshwater	15313	model_1	novel MG contig
	3300004806	Ga0007854_10001399	Ga0007854_1000139911	547	1926	no	4	no	Freshwater	15305	model_13	novel MG contig
	3300009070	Ga0066256_1003444	Ga0066256_100344410	588	1769	no	4	YES	Engineered	15282	model_4	novel MG contig
	3300010885	Ga0133913_10027333	Ga0133913_100273339	549	151	no	30	YES	Freshwater	15281	model_2	novel MG contig
	3300010885	Ga0133913_10027335	Ga0133913_100273356	187	2053	no	4	no	Freshwater	15281	model_2	novel MG contig
	3300010885	Ga0133913_10027335	Ga0133913_100273355	328	2052	no	4	no	Freshwater	15281	model_2	novel MG contig
	3300006119	Ga0007866_1000259	Ga0007866_10002594	667	1487	no	5	no	Freshwater	15258	model_4	novel MG contig
	3300009158	Ga0114977_10001522	Ga0114977_1000152212	635	340	no	16	no	Freshwater	15236	model_2	novel MG contig
	3300009551	Ga0105238_10003700	Ga0105238_1000370012	225	sg_102	no	1	YES	Host(plants)	15221	model_4	novel MG contig
	3300002301	JGI24891J29808_1000608	JGI24891J29808_100060821	169	1119	no	6	no	Freshwater	15210	model_2	novel MG contig
	3300009152	Ga0114980_10001820	Ga0114980_100018209	550	883	no	8	no	Freshwater	15207	model_12	novel MG contig
	3300009160	Ga0114981_10001519	Ga0114981_100015196	550	883	no	8	no	Freshwater	15153	model_12	novel MG contig
	3300006109	Ga0007870_1000364	Ga0007870_10003648	547	1926	no	4	no	Freshwater	15115	model_13	novel MG contig
	3300000553	TBL_comb47_HYPODRAFT_10004977	TBL_comb47_HYPODRAFT_100049772	558	1673	YES	4	YES	Freshwater	15074	model_4	published MG contig
	3300003820	Ga0007863_1000076	Ga0007863_10000764	674	414	no	14	no	Freshwater	15070	model_2	novel MG contig
	3300000439	TBL_comb48_EPIDRAFT_1001871	TBL_comb48_EPIDRAFT_100187113	558	1673	no	4	no	Freshwater	15042	model_4	novel MG contig
	3300009164	Ga0114975_10001773	Ga0114975_100017736	550	883	no	8	no	Freshwater	15040	model_12	novel MG contig
	3300010885	Ga0133913_10028243	Ga0133913_100282432	662	764	no	9	no	Freshwater	15035	model_1	novel MG contig
	3300006122	Ga0007837_1000084	Ga0007837_100008416	239	416	no	14	no	Freshwater	14979	model_2	novel MG contig
	3300008255	Ga0100403_1002422	Ga0100403_100242211	691	sg_99	no	1	YES	Freshwater	14970	model_4	novel MG contig
	3300009684	Ga0114958_10002157	Ga0114958_1000215714	585	5038	no	2	YES	Freshwater	14924	model_3	novel MG contig
	3300010885	Ga0133913_10028904	Ga0133913_100289045	602	1065	no	7	YES	Freshwater	14862	model_14	novel MG contig
	3300012037	Ga0136559_1000405	Ga0136559_100040516	566	768	no	9	no	Non-marine Saline and Alkaline	14838	model_11	novel MG contig
	3300010885	Ga0133913_10029326	Ga0133913_100293264	589	3162	no	3	YES	Freshwater	14756	model_3	novel MG contig
	3300010885	Ga0133913_10029435	Ga0133913_100294354	557	1282	no	6	YES	Freshwater	14731	model_8	novel MG contig
	3300001681	Abe_10001635	Abe_100016354	626	795	no	8	no	Marine	14725	model_5	novel MG contig
	3300002408	B570J29032_109958734	B570J29032_10995873418	533	944	no	7	no	Freshwater	14709	model_15	novel MG contig
	3300002835	B570J40625_100013225	B570J40625_10001322515	594	555	YES	11	YES	Freshwater	14707	model_1	published MG contig
	3300010158	Ga0114960_10002393	Ga0114960_100023936	585	465	no	13	no	Freshwater	14653	model_3	novel MG contig
	3300006109	Ga0007870_1000379	Ga0007870_100037915	525	2314	no	3	no	Freshwater	14652	model_2	novel MG contig
	3300013094	Ga0164297_10003461	Ga0164297_100034618	610	1325	no	5	YES	Freshwater	14645	model_2	novel MG contig
	3300005663	Ga0073582_101521	Ga0073582_10152111	577	sg_33	no	1	YES	Marine	14620	model_4	novel MG contig
	3300009184	Ga0114976_10001516	Ga0114976_100015166	627	2077	no	4	no	Freshwater	14596	model_2	novel MG contig
	3300006127	Ga0007805_1000442	Ga0007805_10004421	215	1989	no	4	no	Freshwater	14557	model_1	novel MG contig
	3300009690	Ga0116143_10003940	Ga0116143_100039405	593	3129	no	3	no	Engineered	14537	model_4	novel MG contig
	3300009163	Ga0114970_10002242	Ga0114970_1000224211	571	3044	no	3	YES	Freshwater	14515	model_13	novel MG contig
	3300010885	Ga0133913_10030603	Ga0133913_100306035	856	1057	no	7	YES	Freshwater	14454	model_9	novel MG contig
	3300010885	Ga0133913_10030734	Ga0133913_1003073412	427	922	no	7	no	Freshwater	14428	model_2	novel MG contig
	3300002092	JGI24218J26658_1000683	JGI24218J26658_100068310	696	446	no	13	no	Freshwater	14413	model_2	novel MG contig
	3300002307	JGI24890J29729_1000980	JGI24890J29729_10009802	696	446	no	13	no	Freshwater	14413	model_2	novel MG contig
	3300010885	Ga0133913_10030843	Ga0133913_100308434	638	sg_117	no	1	YES	Freshwater	14402	model_2	novel MG contig
	3300009158	Ga0114977_10001724	Ga0114977_100017245	602	111	no	37	YES	Freshwater	14396	model_2	novel MG contig
	3300010158	Ga0114960_10002478	Ga0114960_100024787	584	1580	no	5	no	Freshwater	14377	model_3	novel MG contig
	3300010158	Ga0114960_10002478	Ga0114960_100024786	673	1278	no	6	no	Freshwater	14377	model_3	novel MG contig
	3300006116	Ga0007807_1000478	Ga0007807_10004782	644	52	no	65	no	Freshwater	14357	model_2	novel MG contig
	3300006920	Ga0070748_1000850	Ga0070748_100085016	679	4524	no	2	no	Marine	14342	model_5	novel MG contig
	3300006127	Ga0007805_1000453	Ga0007805_100045313	614	111	no	37	YES	Freshwater	14336	model_2	novel MG contig
	3300006119	Ga0007866_1000304	Ga0007866_10003044	614	111	no	37	no	Freshwater	14311	model_2	novel MG contig
	3300009152	Ga0114980_10002077	Ga0114980_100020776	593	754	no	9	YES	Freshwater	14288	model_1	novel MG contig
	3300004807	Ga0007809_10000678	Ga0007809_100006781	588	sg_34	no	1	YES	Freshwater	14277	model_2	novel MG contig
	3300010885	Ga0133913_10031394	Ga0133913_100313949	625	203	no	25	YES	Freshwater	14263	model_2	novel MG contig
	3300010885	Ga0133913_10031436	Ga0133913_100314367	694	sg_118	no	1	YES	Freshwater	14253	model_2	novel MG contig
	3300002098	JGI24219J26650_1000581	JGI24219J26650_100058112	573	1704	no	4	no	Freshwater	14247	model_13	novel MG contig
	3300002092	JGI24218J26658_1000692	JGI24218J26658_100069212	573	1704	no	4	no	Freshwater	14246	model_13	novel MG contig
	3300002091	JGI24028J26656_1000405	JGI24028J26656_100040512	573	1704	no	4	YES	Freshwater	14242	model_13	novel MG contig
	3300002307	JGI24890J29729_1000994	JGI24890J29729_100099412	573	1704	no	4	no	Freshwater	14238	model_13	novel MG contig
	3300009180	Ga0114979_10001868	Ga0114979_1000186813	622	203	no	25	no	Freshwater	14210	model_2	novel MG contig
	3300010885	Ga0133913_10031625	Ga0133913_100316256	562	3005	no	3	no	Freshwater	14205	model_3	novel MG contig
	3300009526	Ga0115004_10002853	Ga0115004_100028535	618	586	no	11	YES	Marine	14191	model_1	novel MG contig
	3300009151	Ga0114962_10002859	Ga0114962_1000285910	668	291	no	19	YES	Freshwater	14185	model_2	novel MG contig
	3300005613	Ga0074649_1003928	Ga0074649_10039281	261	252	no	20	YES	Non-marine Saline and Alkaline	14177	model_5	novel MG contig
	3300005936	Ga0075124_10000854	Ga0075124_100008541	173	85	no	43	no	Non-marine Saline and Alkaline	14176	model_1	novel MG contig
	ERS396505	k85_48644	46619_12	851	1644	no	5	YES	human_gut	14119	model_4	novel MG contig
	3300009184	Ga0114976_10001622	Ga0114976_1000162210	304	3059	no	3	no	Freshwater	14106	model_12	novel MG contig
	3300009184	Ga0114976_10001631	Ga0114976_100016314	590	2076	no	4	YES	Freshwater	14070	model_10	novel MG contig
	3300005581	Ga0049081_10000582	Ga0049081_100005823	600	sg_9	no	1	YES	Freshwater	14066	model_13	novel MG contig
	3300014720	Ga0172376_10005535	Ga0172376_100055354	580	873	no	8	no	Freshwater	14064	model_3	novel MG contig
	3300006116	Ga0007807_1000493	Ga0007807_100049321	371	796	no	8	no	Freshwater	14054	model_2	novel MG contig
	3300010885	Ga0133913_10032404	Ga0133913_100324045	612	1726	no	4	YES	Freshwater	14043	model_14	novel MG contig
	3300010885	Ga0133913_10032494	Ga0133913_100324942	583	4718	no	2	no	Freshwater	14021	model_1	novel MG contig
	3300003757	Ga0041910_1002229	Ga0041910_10022296	586	1769	no	4	no	Engineered	14013	model_4	novel MG contig
	3300007344	Ga0070745_1001298	Ga0070745_10012986	591	865	no	8	no	Marine	13996	model_5	novel MG contig
	3300007344	Ga0070745_1001298	Ga0070745_10012987	687	1543	no	5	no	Marine	13996	model_5	novel MG contig
	3300010885	Ga0133913_10032612	Ga0133913_1003261212	627	676	no	10	YES	Freshwater	13994	model_2	novel MG contig
	3300009152	Ga0114980_10002167	Ga0114980_100021673	568	1946	no	4	YES	Freshwater	13987	model_2	novel MG contig
	3300006129	Ga0007834_1000393	Ga0007834_10003936	593	4439	no	2	YES	Freshwater	13985	model_13	novel MG contig
	3300013126	Ga0172367_10006316	Ga0172367_100063163	583	873	no	8	YES	Freshwater	13980	model_3	novel MG contig
	3300012147	Ga0136588_1000520	Ga0136588_10005203	580	5219	no	2	no	Non-marine Saline and Alkaline	13970	model_11	novel MG contig
	3300014819	Ga0119954_1000484	Ga0119954_100048412	597	5216	no	2	YES	Freshwater	13961	model_10	novel MG contig
	3300010885	Ga0133913_10032769	Ga0133913_100327695	642	203	no	25	YES	Freshwater	13957	model_2	novel MG contig
	3300010885	Ga0133913_10032810	Ga0133913_1003281018	576	1252	no	6	no	Freshwater	13950	model_1	novel MG contig
	3300010885	Ga0133913_10032857	Ga0133913_100328577	571	3044	no	3	no	Freshwater	13940	model_13	novel MG contig
	3300000439	TBL_comb48_EPIDRAFT_1002136	TBL_comb48_EPIDRAFT_10021365	673	338	YES	16	YES	Freshwater	13909	model_2	published MG contig
	3300000553	TBL_comb47_HYPODRAFT_10005622	TBL_comb47_HYPODRAFT_1000562210	589	2229	YES	3	no	Freshwater	13905	model_12	published MG contig
	3300013094	Ga0164297_10003787	Ga0164297_1000378712	599	185	no	27	no	Freshwater	13900	model_3	novel MG contig
	3300013094	Ga0164297_10003787	Ga0164297_100037875	599	185	no	27	no	Freshwater	13900	model_3	novel MG contig
	3300010885	Ga0133913_10033257	Ga0133913_100332576	188	122	no	34	no	Freshwater	13850	model_1	novel MG contig
	3300010885	Ga0133913_10033257	Ga0133913_100332575	404	227	no	22	no	Freshwater	13850	model_1	novel MG contig
	3300000553	TBL_comb47_HYPODRAFT_10005660	TBL_comb47_HYPODRAFT_100056607	566	929	YES	7	no	Freshwater	13842	model_12	published MG contig
	3300005861	Ga0080006_1175989	Ga0080006_11759898	590	1107	no	6	YES	Thermal_springs	13840	model_4	novel MG contig
	3300012533	Ga0138256_10005174	Ga0138256_100051745	588	sg_35	no	1	YES	Engineered	13836	model_4	novel MG contig
	3300006916	Ga0070750_10001318	Ga0070750_1000131810	639	2878	no	3	no	Marine	13822	model_5	novel MG contig
	3300006105	Ga0007819_1000461	Ga0007819_10004611	792	352	no	16	no	Freshwater	13802	model_9	novel MG contig
	3300006127	Ga0007805_1000486	Ga0007805_10004863	593	198	no	25	YES	Freshwater	13758	model_1	novel MG contig
	3300006919	Ga0070746_10001539	Ga0070746_100015398	546	2879	no	3	no	Marine	13754	model_4	novel MG contig
	3300013093	Ga0164296_1003974	Ga0164296_10039749	584	2680	no	3	no	Freshwater	13657	model_3	novel MG contig
	3300009409	Ga0114993_10004619	Ga0114993_1000461914	497	889	no	8	no	Marine	13604	model_1	novel MG contig
	3300010885	Ga0133913_10034462	Ga0133913_1003446212	617	1056	no	7	YES	Freshwater	13600	model_15	novel MG contig
	3300010885	Ga0133913_10034807	Ga0133913_100348076	596	sg_119	no	1	YES	Freshwater	13523	model_1	novel MG contig
	3300012147	Ga0136588_1000554	Ga0136588_10005546	569	5220	no	2	no	Non-marine Saline and Alkaline	13510	model_4	novel MG contig
	3300009184	Ga0114976_10001781	Ga0114976_100017818	587	763	no	9	no	Freshwater	13495	model_3	novel MG contig
	3300010885	Ga0133913_10035021	Ga0133913_1003502111	616	5106	no	2	YES	Freshwater	13478	model_3	novel MG contig
	3300009684	Ga0114958_10002576	Ga0114958_1000257612	662	764	no	9	YES	Freshwater	13464	model_1	novel MG contig
	3300002092	JGI24218J26658_1000731	JGI24218J26658_10007312	599	481	no	12	no	Freshwater	13427	model_1	novel MG contig
	3300010396	Ga0134126_10007836	Ga0134126_1000783611	575	3160	no	3	no	Terrestrial(soil)	13395	model_4	novel MG contig
	3300009181	Ga0114969_10003145	Ga0114969_100031453	1013	887	no	8	no	Freshwater	13357	model_9	novel MG contig
	3300006071	Ga0007876_1000599	Ga0007876_100059911	113	569	no	11	no	Freshwater	13339	model_1	novel MG contig
	3300006071	Ga0007876_1000599	Ga0007876_100059912	510	1983	no	4	no	Freshwater	13339	model_1	novel MG contig
	3300014654	Ga0181525_10003086	Ga0181525_1000308610	589	sg_36	no	1	YES	Freshwater	13315	model_4	novel MG contig
	3300010885	Ga0133913_10035946	Ga0133913_100359463	938	3023	no	3	YES	Freshwater	13289	model_9	novel MG contig
	3300010158	Ga0114960_10002870	Ga0114960_100028704	269	1578	no	5	no	Freshwater	13285	model_2	novel MG contig
	3300010158	Ga0114960_10002870	Ga0114960_100028703	371	2050	no	4	no	Freshwater	13285	model_2	novel MG contig
	3300010157	Ga0114964_10002347	Ga0114964_100023474	614	5107	no	2	no	Freshwater	13207	model_15	novel MG contig
	3300014654	Ga0181525_10003147	Ga0181525_100031478	606	5401	no	2	no	Freshwater	13205	model_4	novel MG contig
	3300010158	Ga0114960_10002925	Ga0114960_1000292511	598	880	no	8	no	Freshwater	13184	model_3	novel MG contig
	3300014819	Ga0119954_1000547	Ga0119954_10005478	551	883	no	8	no	Freshwater	13174	model_12	novel MG contig
	3300009548	Ga0116107_1001592	Ga0116107_100159210	619	2127	no	4	no	Freshwater	13152	model_4	novel MG contig
	3300007516	Ga0105050_10007389	Ga0105050_100073892	622	347	no	16	YES	Freshwater	13145	model_2	novel MG contig
	3300009157	Ga0105092_10001347	Ga0105092_100013476	600	sg_37	no	1	YES	Freshwater	13142	model_4	novel MG contig
	3300010885	Ga0133913_10036779	Ga0133913_100367799	593	754	no	9	no	Freshwater	13132	model_1	novel MG contig
	3300009760	Ga0116131_1001596	Ga0116131_10015968	556	3104	no	3	YES	Freshwater	13119	model_4	novel MG contig
	3300009181	Ga0114969_10003265	Ga0114969_100032655	640	875	no	8	no	Freshwater	13118	model_2	novel MG contig
	3300010885	Ga0133913_10036964	Ga0133913_100369646	600	5123	no	2	YES	Freshwater	13101	model_3	novel MG contig
	3300009151	Ga0114962_10003312	Ga0114962_100033129	571	1392	no	5	no	Freshwater	13082	model_4	novel MG contig
	3300003852	Ga0031655_10001695	Ga0031655_100016956	550	3675	no	2	YES	Freshwater	13068	model_4	novel MG contig
	3300010334	Ga0136644_10002842	Ga0136644_100028424	607	1579	no	5	no	Freshwater	13068	model_14	novel MG contig
	3300006931	Ga0097620_100005370	Ga0097620_10000537016	406	4262	no	2	YES	Host(plants)	13040	model_4	novel MG contig
	3300005617	Ga0068859_100005370	Ga0068859_10000537016	406	4262	no	2	no	Host(plants)	13040	model_4	novel MG contig
	3300013099	Ga0164315_10002992	Ga0164315_100029924	573	5148	no	2	no	Marine	13034	model_1	novel MG contig
	3300004807	Ga0007809_10000830	Ga0007809_1000083010	667	1487	no	5	no	Freshwater	13013	model_4	novel MG contig
	3300009785	Ga0115001_10002939	Ga0115001_100029393	617	586	no	11	no	Marine	12952	model_1	novel MG contig
	3300000553	TBL_comb47_HYPODRAFT_10006230	TBL_comb47_HYPODRAFT_100062304	986	2253	no	3	YES	Freshwater	12949	model_9	novel MG contig
	3300009419	Ga0114982_1001210	Ga0114982_10012105	590	528	no	12	YES	Terrestrial(other)	12941	model_1	novel MG contig
	3300001605	Draft_10006620	Draft_100066208	636	1680	no	4	YES	Engineered	12935	model_2	novel MG contig
	3300010885	Ga0133913_10037881	Ga0133913_100378813	671	223	no	22	no	Freshwater	12934	model_2	novel MG contig
	3300010158	Ga0114960_10003048	Ga0114960_1000304816	353	1280	no	6	no	Freshwater	12890	model_12	novel MG contig
	3300009159	Ga0114978_10003482	Ga0114978_100034821	577	3017	no	3	no	Freshwater	12862	model_1	novel MG contig
	3300005590	Ga0070727_10004000	Ga0070727_100040009	600	2788	no	3	YES	Marine	12852	model_5	novel MG contig
	3300009184	Ga0114976_10002007	Ga0114976_100020077	574	2099	no	4	no	Freshwater	12796	model_2	novel MG contig
	3300002466	JGI10211J34971_10003389	JGI10211J34971_1000338912	566	1338	no	5	no	Non-marine Saline and Alkaline	12781	model_4	novel MG contig
	3300010885	Ga0133913_10038945	Ga0133913_1003894516	385	199	no	25	no	Freshwater	12761	model_1	novel MG contig
	3300009164	Ga0114975_10002424	Ga0114975_100024241	213	187	no	26	no	Freshwater	12752	model_2	novel MG contig
	3300010885	Ga0133913_10039029	Ga0133913_100390298	550	1296	no	6	YES	Freshwater	12748	model_8	novel MG contig
	3300000090	WSSedB1C_c10000817	WSSedB1C_100008171	198	3267	no	2	no	Marine	12744	model_4	novel MG contig
	3300000313	WSSedB1CaDRAFT_10000817	WSSedB1CaDRAFT_100008171	198	3267	no	2	no	Marine	12744	model_4	novel MG contig
	3300010885	Ga0133913_10039131	Ga0133913_1003913114	585	5038	no	2	no	Freshwater	12730	model_3	novel MG contig
	3300006108	Ga0007862_1000466	Ga0007862_10004663	590	2469	no	3	no	Freshwater	12709	model_12	novel MG contig
	3300005861	Ga0080006_1218239	Ga0080006_12182399	648	4287	no	2	YES	Thermal_springs	12701	model_4	novel MG contig
	3300007722	Ga0105051_10006406	Ga0105051_1000640611	584	165	no	28	no	Freshwater	12701	model_1	novel MG contig
	3300006119	Ga0007866_1000399	Ga0007866_10003998	586	258	no	20	YES	Freshwater	12687	model_1	novel MG contig
	3300006484	Ga0070744_10000380	Ga0070744_100003802	587	sg_38	no	1	YES	Marine	12676	model_13	novel MG contig
	3300010885	Ga0133913_10039588	Ga0133913_100395887	633	203	no	25	YES	Freshwater	12658	model_2	novel MG contig
	3300010430	Ga0118733_100027998	Ga0118733_1000279989	534	2788	no	3	no	Marine	12617	model_5	novel MG contig
	3300007541	Ga0099848_1001104	Ga0099848_10011041	463	1038	no	7	YES	Marine	12615	model_5	novel MG contig
	3300004777	Ga0007827_10000516	Ga0007827_100005164	699	553	no	11	no	Freshwater	12613	model_2	novel MG contig
	3300005600	Ga0070726_10003750	Ga0070726_100037504	600	2788	no	3	no	Marine	12600	model_5	novel MG contig
	3300002301	JGI24891J29808_1000717	JGI24891J29808_100071710	697	338	no	16	YES	Freshwater	12591	model_2	novel MG contig
	3300009154	Ga0114963_10002494	Ga0114963_100024946	582	1393	no	5	YES	Freshwater	12585	model_12	novel MG contig
	3300010885	Ga0133913_10040121	Ga0133913_100401215	937	sg_121	no	1	YES	Freshwater	12578	model_9	novel MG contig
	3300010885	Ga0133913_10040121	Ga0133913_100401214	1064	sg_120	no	1	YES	Freshwater	12578	model_9	novel MG contig
	3300007541	Ga0099848_1001120	Ga0099848_10011201	138	4610	no	2	no	Marine	12565	model_5	novel MG contig
	3300010157	Ga0114964_10002594	Ga0114964_100025943	764	1055	no	7	no	Freshwater	12551	model_2	novel MG contig
	3300007540	Ga0099847_1000567	Ga0099847_10005677	569	237	no	21	no	Marine	12540	model_1	novel MG contig
	3300010885	Ga0133913_10040382	Ga0133913_1004038214	555	745	no	9	YES	Freshwater	12537	model_15	novel MG contig
	3300009164	Ga0114975_10002521	Ga0114975_100025216	483	2077	no	4	no	Freshwater	12522	model_2	novel MG contig
	3300009165	Ga0105102_10000429	Ga0105102_1000042912	482	1945	no	4	YES	Freshwater	12504	model_2	novel MG contig
	3300009154	Ga0114963_10002531	Ga0114963_100025314	107	1142	no	6	YES	Freshwater	12501	model_3	novel MG contig
	3300009154	Ga0114963_10002531	Ga0114963_100025315	528	316	no	17	YES	Freshwater	12501	model_3	novel MG contig
	3300010885	Ga0133913_10040671	Ga0133913_1004067110	603	258	no	20	no	Freshwater	12497	model_1	novel MG contig
	3300003375	JGI26470J50227_1000762	JGI26470J50227_100076210	613	sg_122	no	1	YES	Freshwater	12477	model_3	novel MG contig
	3300010885	Ga0133913_10040819	Ga0133913_100408193	360	3007	no	3	no	Freshwater	12476	model_5	novel MG contig
	3300010334	Ga0136644_10003114	Ga0136644_1000311411	604	111	no	37	no	Freshwater	12449	model_2	novel MG contig
	3300007346	Ga0070753_1001645	Ga0070753_10016451	278	349	no	16	no	Marine	12412	model_1	novel MG contig
	2049941000	900MB_Assembly_NODE_1040084_len_12349_cov_10_692930	_900MB_Assembly_9718950	556	3253	no	2	no	Host(ruminant)	12399	model_4	novel MG contig
	3300006875	Ga0075473_10000931	Ga0075473_100009316	562	2566	no	3	no	Marine	12394	model_2	novel MG contig
	3300009185	Ga0114971_10002619	Ga0114971_100026197	608	1051	no	7	no	Freshwater	12368	model_3	novel MG contig
	3300013094	Ga0164297_10004528	Ga0164297_100045284	733	307	no	18	no	Freshwater	12367	model_2	novel MG contig
	3300005541	Ga0070733_10002713	Ga0070733_100027138	616	sg_39	no	1	YES	Terrestrial(soil)	12365	model_4	novel MG contig
	3300010157	Ga0114964_10002671	Ga0114964_100026712	589	2059	no	4	YES	Freshwater	12363	model_4	novel MG contig
	3300012984	Ga0164309_10001308	Ga0164309_100013081	244	4369	no	2	no	Terrestrial(soil)	12348	model_5	novel MG contig
	3300006919	Ga0070746_10001925	Ga0070746_100019252	539	4509	no	2	no	Marine	12343	model_5	novel MG contig
	3300009151	Ga0114962_10003684	Ga0114962_100036846	621	2986	no	3	YES	Freshwater	12325	model_2	novel MG contig
	3300009163	Ga0114970_10003089	Ga0114970_100030894	608	1051	no	7	no	Freshwater	12313	model_3	novel MG contig
	3300005529	Ga0070741_10016518	Ga0070741_100165188	600	sg_40	no	1	YES	Terrestrial(soil)	12291	model_4	novel MG contig
	2061766007	rumenHiSeq_NODE_1785693_len_12238_cov_9_187858	_HiSeq_08743380	719	3253	no	2	YES	Host(ruminant)	12288	model_4	novel MG contig
	3300010885	Ga0133913_10042115	Ga0133913_100421156	550	1583	no	5	no	Freshwater	12274	model_3	novel MG contig
	3300010885	Ga0133913_10042428	Ga0133913_100424282	1000	4849	no	2	no	Freshwater	12226	model_9	novel MG contig
	3300005512	Ga0074648_1003932	Ga0074648_100393210	566	1338	no	5	no	Non-marine Saline and Alkaline	12221	model_4	novel MG contig
	3300010334	Ga0136644_10003244	Ga0136644_100032446	554	494	no	12	no	Freshwater	12197	model_3	novel MG contig
	3300009781	Ga0116178_10003357	Ga0116178_100033574	591	3130	no	3	YES	Engineered	12195	model_4	novel MG contig
	3300002466	JGI10211J34971_10003710	JGI10211J34971_100037103	577	688	no	9	no	Non-marine Saline and Alkaline	12188	model_1	novel MG contig
	3300009068	Ga0114973_10002949	Ga0114973_100029497	608	1051	no	7	YES	Freshwater	12186	model_3	novel MG contig
	3300007344	Ga0070745_1001700	Ga0070745_10017004	545	753	no	9	no	Marine	12164	model_5	novel MG contig
	3300012006	Ga0119955_1001404	Ga0119955_10014044	592	1628	no	5	YES	Freshwater	12152	model_8	novel MG contig
	3300012006	Ga0119955_1001404	Ga0119955_10014043	1763	sg_123	no	1	YES	Freshwater	12152	model_8	novel MG contig
	3300007633	Ga0102940_1002147	Ga0102940_10021473	623	2950	no	3	no	Terrestrial(soil)	12063	model_5	novel MG contig
	ERS396424	k79_177141	168473_8	660	sg_9468	no	1	YES	human_gut	12062	model_4	novel MG contig
	3300009602	Ga0114900_1001928	Ga0114900_10019287	633	432	no	14	YES	Marine	12050	model_2	novel MG contig
	3300007609	Ga0102945_1000484	Ga0102945_10004848	718	sg_41	no	1	YES	Non-marine Saline and Alkaline	12048	model_4	novel MG contig
	3300006919	Ga0070746_10002036	Ga0070746_100020368	548	753	no	9	no	Marine	12026	model_5	novel MG contig
	3300010885	Ga0133913_10043818	Ga0133913_1004381815	243	364	no	15	no	Freshwater	12023	model_1	novel MG contig
	3300010885	Ga0133913_10043817	Ga0133913_100438178	643	4721	no	2	no	Freshwater	12023	model_4	novel MG contig
	3300013285	Ga0136642_1001106	Ga0136642_10011065	549	876	no	8	YES	Freshwater	12007	model_3	novel MG contig
	3300006118	Ga0007859_1000418	Ga0007859_10004186	594	347	no	16	no	Freshwater	12005	model_2	novel MG contig
	3300013094	Ga0164297_10004763	Ga0164297_100047635	695	338	no	16	YES	Freshwater	11991	model_2	novel MG contig
	3300007516	Ga0105050_10008371	Ga0105050_100083711	584	165	no	28	no	Freshwater	11960	model_1	novel MG contig
	3300009164	Ga0114975_10002759	Ga0114975_100027599	614	111	no	37	no	Freshwater	11950	model_2	novel MG contig
	3300000553	TBL_comb47_HYPODRAFT_10007071	TBL_comb47_HYPODRAFT_100070716	569	sg_42	no	1	YES	Freshwater	11920	model_8	novel MG contig
	3300006810	Ga0070754_10003088	Ga0070754_1000308816	581	2011	no	4	YES	Marine	11918	model_5	novel MG contig
	3300006810	Ga0070754_10003088	Ga0070754_1000308817	651	1542	no	5	YES	Marine	11918	model_5	novel MG contig
	3300009422	Ga0114998_10003347	Ga0114998_100033471	617	586	no	11	no	Marine	11906	model_1	novel MG contig
	3300007538	Ga0099851_1001009	Ga0099851_10010099	547	753	no	9	no	Marine	11904	model_5	novel MG contig
	3300013094	Ga0164297_10004830	Ga0164297_100048305	560	745	no	9	YES	Freshwater	11891	model_15	novel MG contig
	3300005534	Ga0070735_10004409	Ga0070735_1000440914	587	2612	no	3	YES	Terrestrial(soil)	11889	model_4	novel MG contig
	3300010885	Ga0133913_10044899	Ga0133913_100448997	583	1939	no	4	YES	Freshwater	11881	model_1	novel MG contig
	3300010885	Ga0133913_10044996	Ga0133913_100449967	591	sg_43	no	1	YES	Freshwater	11867	model_4	novel MG contig
	3300009618	Ga0116127_1001795	Ga0116127_10017957	628	5006	no	2	YES	Freshwater	11857	model_4	novel MG contig
	3300007640	Ga0070751_1001973	Ga0070751_10019736	567	4539	no	2	no	Marine	11812	model_12	novel MG contig
	3300010158	Ga0114960_10003591	Ga0114960_1000359110	571	3009	no	3	no	Freshwater	11812	model_3	novel MG contig
	3300010157	Ga0114964_10002903	Ga0114964_100029034	632	203	no	25	no	Freshwater	11800	model_2	novel MG contig
	3300010885	Ga0133913_10045614	Ga0133913_100456147	980	5102	no	2	YES	Freshwater	11784	model_9	novel MG contig
	3300010157	Ga0114964_10002917	Ga0114964_1000291710	687	1277	no	6	no	Freshwater	11763	model_2	novel MG contig
	3300010334	Ga0136644_10003505	Ga0136644_100035056	619	1624	no	5	no	Freshwater	11744	model_2	novel MG contig
	3300006119	Ga0007866_1000474	Ga0007866_100047411	674	414	no	14	no	Freshwater	11725	model_2	novel MG contig
	3300010885	Ga0133913_10046103	Ga0133913_100461033	573	2091	no	4	no	Freshwater	11721	model_1	novel MG contig
	3300005662	Ga0078894_10003625	Ga0078894_100036259	625	1398	no	5	YES	Freshwater	11720	model_3	novel MG contig
	3300003375	JGI26470J50227_1000846	JGI26470J50227_100084614	284	959	no	7	no	Freshwater	11717	model_3	novel MG contig
	3300010430	Ga0118733_100031587	Ga0118733_10003158710	622	2789	no	3	no	Marine	11700	model_4	novel MG contig
	3300010885	Ga0133913_10046438	Ga0133913_100464387	622	4749	no	2	YES	Freshwater	11679	model_4	novel MG contig
	3300014205	Ga0172380_10008076	Ga0172380_1000807618	106	sg_44	no	1	YES	Engineered	11663	model_4	novel MG contig
	3300009091	Ga0102851_10002208	Ga0102851_100022088	634	sg_45	no	1	YES	Freshwater	11654	model_4	novel MG contig
	3300003413	JGI25922J50271_10000494	JGI25922J50271_100004947	531	1397	no	5	YES	Freshwater	11653	model_1	novel MG contig
	3300003413	JGI25922J50271_10000494	JGI25922J50271_100004946	572	961	no	7	YES	Freshwater	11653	model_1	novel MG contig
	3300007344	Ga0070745_1001826	Ga0070745_10018261	637	1542	no	5	no	Marine	11644	model_5	novel MG contig
	3300007344	Ga0070745_1001826	Ga0070745_100182612	692	2012	no	4	no	Marine	11644	model_5	novel MG contig
	3300009184	Ga0114976_10002470	Ga0114976_100024706	565	2075	no	4	no	Freshwater	11604	model_3	novel MG contig
	3300006919	Ga0070746_10002189	Ga0070746_1000218910	639	2878	no	3	no	Marine	11590	model_5	novel MG contig
	3300006126	Ga0007855_1000567	Ga0007855_10005675	660	79	no	45	no	Freshwater	11582	model_2	novel MG contig
	3300010885	Ga0133913_10047170	Ga0133913_100471702	590	2076	no	4	no	Freshwater	11580	model_10	novel MG contig
	3300000553	TBL_comb47_HYPODRAFT_10007407	TBL_comb47_HYPODRAFT_100074079	635	3287	no	2	YES	Freshwater	11522	model_4	novel MG contig
	3300007516	Ga0105050_10008796	Ga0105050_100087965	585	4546	no	2	no	Freshwater	11512	model_2	novel MG contig
	3300006100	Ga0007806_1000639	Ga0007806_10006398	628	52	no	65	no	Freshwater	11457	model_2	novel MG contig
	3300009158	Ga0114977_10002688	Ga0114977_1000268814	618	3016	no	3	YES	Freshwater	11436	model_8	novel MG contig
	3300010885	Ga0133913_10048336	Ga0133913_100483366	578	sg_46	no	1	YES	Freshwater	11431	model_13	novel MG contig
	3300010885	Ga0133913_10048399	Ga0133913_100483999	548	sg_47	no	1	YES	Freshwater	11423	model_5	novel MG contig
	3300007540	Ga0099847_1000701	Ga0099847_10007013	569	237	no	21	YES	Marine	11413	model_1	novel MG contig
	3300007231	Ga0075469_10001281	Ga0075469_1000128114	532	63	no	54	no	Marine	11413	model_5	novel MG contig
	3300006802	Ga0070749_10002953	Ga0070749_100029538	555	sg_124	no	1	YES	Marine	11407	model_4	novel MG contig
	3300005931	Ga0075119_1001447	Ga0075119_10014475	585	4322	no	2	no	Non-marine Saline and Alkaline	11392	model_1	novel MG contig
	3300010885	Ga0133913_10048696	Ga0133913_100486964	622	4689	no	2	YES	Freshwater	11389	model_2	novel MG contig
	3300009161	Ga0114966_10004927	Ga0114966_100049274	623	555	no	11	no	Freshwater	11389	model_1	novel MG contig
	3300014720	Ga0172376_10007779	Ga0172376_100077794	588	365	no	15	YES	Freshwater	11349	model_3	novel MG contig
	3300010157	Ga0114964_10003108	Ga0114964_100031089	612	1594	no	5	no	Freshwater	11325	model_2	novel MG contig
	3300006123	Ga0007852_1000565	Ga0007852_100056511	660	79	no	45	no	Freshwater	11290	model_2	novel MG contig
	3300006127	Ga0007805_1000719	Ga0007805_100071912	644	52	no	65	no	Freshwater	11289	model_2	novel MG contig
	3300012269	Ga0136560_1001732	Ga0136560_10017324	566	768	no	9	no	Non-marine Saline and Alkaline	11236	model_11	novel MG contig
	3300010885	Ga0133913_10050144	Ga0133913_100501442	634	203	no	25	YES	Freshwater	11209	model_2	novel MG contig
	3300013093	Ga0164296_1005418	Ga0164296_100541811	594	338	no	16	no	Freshwater	11190	model_2	novel MG contig
	3300010885	Ga0133913_10050377	Ga0133913_1005037710	614	5107	no	2	YES	Freshwater	11183	model_15	novel MG contig
	3300006127	Ga0007805_1000725	Ga0007805_10007253	597	4374	no	2	no	Freshwater	11178	model_10	novel MG contig
	3300001680	KiloMoana_10002835	KiloMoana_100028351	486	1700	no	4	YES	Marine	11173	model_4	novel MG contig
	3300010885	Ga0133913_10050520	Ga0133913_100505206	710	561	no	11	YES	Freshwater	11164	model_2	novel MG contig
	3300009154	Ga0114963_10003197	Ga0114963_100031974	562	3005	no	3	no	Freshwater	11164	model_3	novel MG contig
	3300010885	Ga0133913_10050536	Ga0133913_100505363	687	1277	no	6	no	Freshwater	11162	model_2	novel MG contig
	3300003375	JGI26470J50227_1000911	JGI26470J50227_10009114	660	79	no	45	YES	Freshwater	11159	model_2	novel MG contig
	3300006113	Ga0007858_1000566	Ga0007858_100056611	660	79	no	45	no	Freshwater	11159	model_2	novel MG contig
	3300006118	Ga0007859_1000485	Ga0007859_100048511	660	79	no	45	no	Freshwater	11159	model_2	novel MG contig
	3300006120	Ga0007867_1000664	Ga0007867_100066411	660	79	no	45	no	Freshwater	11159	model_2	novel MG contig
	3300000176	TB03JUN2009E_c000526	TB03JUN2009E_0005262	635	3287	no	2	no	Freshwater	11141	model_4	novel MG contig
	3300009151	Ga0114962_10004477	Ga0114962_100044776	187	2053	no	4	YES	Freshwater	11126	model_2	novel MG contig
	3300009151	Ga0114962_10004477	Ga0114962_100044775	328	2052	no	4	YES	Freshwater	11126	model_2	novel MG contig
	3300005528	Ga0068872_10004051	Ga0068872_1000405114	454	1233	no	6	no	Freshwater	11124	model_4	novel MG contig
	3300003375	JGI26470J50227_1000924	JGI26470J50227_100092411	533	sg_125	no	1	YES	Freshwater	11101	model_8	novel MG contig
	3300010885	Ga0133913_10051232	Ga0133913_1005123211	682	1066	no	7	no	Freshwater	11083	model_2	novel MG contig
	3300014819	Ga0119954_1000767	Ga0119954_10007679	585	5215	no	2	YES	Freshwater	11070	model_8	novel MG contig
	3300006916	Ga0070750_10002102	Ga0070750_100021027	546	2879	no	3	no	Marine	11069	model_4	novel MG contig
	3300005534	Ga0070735_10005036	Ga0070735_100050368	581	sg_48	no	1	YES	Terrestrial(soil)	11022	model_4	novel MG contig
	3300003826	Ga0007872_1000226	Ga0007872_10002264	660	79	no	45	no	Freshwater	11021	model_2	novel MG contig
	3300010373	Ga0134128_10010655	Ga0134128_100106555	575	3160	no	3	no	Terrestrial(soil)	11009	model_4	novel MG contig
	3300009182	Ga0114959_10004282	Ga0114959_100042821	87	sg_126	no	1	YES	Freshwater	10982	model_1	novel MG contig
	3300010883	Ga0133547_10041763	Ga0133547_100417639	1217	sg_127	no	1	YES	Marine	10957	model_5	novel MG contig
	3300009163	Ga0114970_10003848	Ga0114970_100038485	640	875	no	8	no	Freshwater	10956	model_2	novel MG contig
	3300006119	Ga0007866_1000554	Ga0007866_10005544	600	185	no	27	YES	Freshwater	10955	model_3	novel MG contig
	3300007642	Ga0102876_1000639	Ga0102876_10006393	558	151	no	30	no	Marine	10952	model_2	novel MG contig
	3300012031	Ga0136561_1000658	Ga0136561_10006587	620	2024	no	4	no	Non-marine Saline and Alkaline	10934	model_2	novel MG contig
	3300006072	Ga0007881_1001103	Ga0007881_10011031	592	111	no	37	no	Freshwater	10933	model_2	novel MG contig
	3300003860	Ga0031658_1000156	Ga0031658_10001561	206	sg_128	no	1	YES	Freshwater	10922	model_2	novel MG contig
	3300009154	Ga0114963_10003380	Ga0114963_100033801	552	876	no	8	YES	Freshwater	10905	model_3	novel MG contig
	3300009161	Ga0114966_10005339	Ga0114966_100053395	573	2091	no	4	YES	Freshwater	10895	model_1	novel MG contig
	3300000553	TBL_comb47_HYPODRAFT_10008145	TBL_comb47_HYPODRAFT_100081455	673	338	no	16	no	Freshwater	10805	model_2	novel MG contig
	3300012128	Ga0136582_1000547	Ga0136582_100054713	576	289	no	19	no	Non-marine Saline and Alkaline	10777	model_6	novel MG contig
	3300009184	Ga0114976_10002882	Ga0114976_100028825	600	467	no	13	no	Freshwater	10764	model_14	novel MG contig
	3300009184	Ga0114976_10002883	Ga0114976_100028834	614	111	no	37	no	Freshwater	10764	model_2	novel MG contig
	3300002933	G310J44882_10001402	G310J44882_100014027	566	929	no	7	YES	Freshwater	10743	model_12	novel MG contig
	3300009618	Ga0116127_1002011	Ga0116127_100201110	460	5019	no	2	no	Freshwater	10736	model_4	novel MG contig
	3300009151	Ga0114962_10004786	Ga0114962_100047867	733	553	no	11	no	Freshwater	10727	model_2	novel MG contig
	3300009154	Ga0114963_10003513	Ga0114963_100035134	627	340	no	16	YES	Freshwater	10707	model_2	novel MG contig
	3300009151	Ga0114962_10004831	Ga0114962_100048316	632	203	no	25	YES	Freshwater	10663	model_2	novel MG contig
	3300006802	Ga0070749_10003404	Ga0070749_100034042	572	sg_129	no	1	YES	Marine	10662	model_3	novel MG contig
	3300002091	JGI24028J26656_1000582	JGI24028J26656_10005825	592	347	no	16	no	Freshwater	10660	model_2	novel MG contig
	3300002092	JGI24218J26658_1000946	JGI24218J26658_10009464	592	347	no	16	no	Freshwater	10660	model_2	novel MG contig
	3300005527	Ga0068876_10003849	Ga0068876_100038499	587	746	no	9	no	Freshwater	10650	model_2	novel MG contig
	3300005528	Ga0068872_10004467	Ga0068872_100044674	578	93	no	41	YES	Freshwater	10616	model_3	novel MG contig
	3300005119	Ga0070420_1191	Ga0070420_11915	206	sg_50	no	1	YES	Engineered	10614	model_4	novel MG contig
	3300005119	Ga0070420_1191	Ga0070420_11914	358	sg_49	no	1	YES	Engineered	10614	model_5	novel MG contig
	3300010885	Ga0133913_10055753	Ga0133913_100557531	276	4791	no	2	YES	Freshwater	10610	model_10	novel MG contig
	3300009187	Ga0114972_10004300	Ga0114972_100043006	608	2046	no	4	no	Freshwater	10605	model_2	novel MG contig
	3300010885	Ga0133913_10055830	Ga0133913_100558305	574	2099	no	4	no	Freshwater	10602	model_2	novel MG contig
	3300010885	Ga0133913_10055954	Ga0133913_100559545	604	111	no	37	no	Freshwater	10589	model_2	novel MG contig
	3300009711	Ga0116166_1004262	Ga0116166_100426210	590	2834	no	3	YES	Engineered	10583	model_4	novel MG contig
	3300009001	Ga0102963_1001410	Ga0102963_10014102	575	4655	no	2	no	Non-marine Saline and Alkaline	10581	model_13	novel MG contig
	3300007542	Ga0099846_1001258	Ga0099846_100125811	543	4598	no	2	no	Marine	10552	model_5	novel MG contig
	3300009152	Ga0114980_10003604	Ga0114980_100036041	300	1576	no	5	no	Freshwater	10551	model_3	novel MG contig
	3300006114	Ga0007815_1000687	Ga0007815_10006873	1006	352	no	16	no	Freshwater	10514	model_9	novel MG contig
	3300007165	Ga0079302_1000453	Ga0079302_10004537	535	2874	no	3	no	Terrestrial(other)	10504	model_3	novel MG contig
	3300009181	Ga0114969_10004951	Ga0114969_100049514	640	2106	no	4	YES	Freshwater	10503	model_3	novel MG contig
	3300009154	Ga0114963_10003697	Ga0114963_100036979	603	258	no	20	YES	Freshwater	10486	model_1	novel MG contig
	3300001605	Draft_10009362	Draft_1000936211	573	2290	no	3	YES	Engineered	10452	model_13	novel MG contig
	3300010885	Ga0133913_10057919	Ga0133913_100579195	634	sg_130	no	1	YES	Freshwater	10398	model_2	novel MG contig
	3300010885	Ga0133913_10058147	Ga0133913_100581479	643	886	no	8	no	Freshwater	10376	model_1	novel MG contig
	3300010885	Ga0133913_10058331	Ga0133913_1005833110	620	1386	no	5	no	Freshwater	10359	model_4	novel MG contig
	3300013286	Ga0136641_1001342	Ga0136641_10013423	1011	887	no	8	YES	Freshwater	10350	model_9	novel MG contig
	3300014818	Ga0134300_1003182	Ga0134300_10031828	584	2908	no	3	YES	Marine	10337	model_1	novel MG contig
	3300010885	Ga0133913_10058591	Ga0133913_100585918	624	3064	no	3	YES	Freshwater	10335	model_1	novel MG contig
	3300006128	Ga0007828_1000470	Ga0007828_10004707	608	sg_51	no	1	YES	Freshwater	10306	model_4	novel MG contig
	3300005662	Ga0078894_10004883	Ga0078894_100048834	942	sg_131	no	1	YES	Freshwater	10298	model_9	novel MG contig
	3300009505	Ga0115564_10005294	Ga0115564_100052949	490	sg_132	no	1	YES	Marine	10295	model_5	novel MG contig
	3300007541	Ga0099848_1001706	Ga0099848_10017064	562	873	no	8	YES	Marine	10294	model_3	novel MG contig
	3300010885	Ga0133913_10059146	Ga0133913_100591466	585	465	no	13	no	Freshwater	10282	model_3	novel MG contig
	3300012147	Ga0136588_1000892	Ga0136588_10008929	632	5221	no	2	no	Non-marine Saline and Alkaline	10278	model_2	novel MG contig
	3300010158	Ga0114960_10004648	Ga0114960_100046481	188	84	no	43	no	Freshwater	10250	model_2	novel MG contig
	3300007344	Ga0070745_1002316	Ga0070745_100231610	540	63	no	54	no	Marine	10250	model_5	novel MG contig
	3300010157	Ga0114964_10003708	Ga0114964_100037088	622	2056	no	4	no	Freshwater	10241	model_2	novel MG contig
	3300007074	Ga0075110_1001402	Ga0075110_10014028	243	4324	no	2	YES	Non-marine Saline and Alkaline	10238	model_4	novel MG contig
	3300009183	Ga0114974_10004685	Ga0114974_100046855	1001	2108	no	4	no	Freshwater	10231	model_9	novel MG contig
	3300009187	Ga0114972_10004620	Ga0114972_100046205	588	4909	no	2	no	Freshwater	10230	model_10	novel MG contig
	3300009026	Ga0102829_1000633	Ga0102829_10006335	925	814	no	8	YES	Marine	10183	model_9	novel MG contig
	3300010885	Ga0133913_10060220	Ga0133913_100602204	557	5110	no	2	YES	Freshwater	10180	model_15	novel MG contig
	3300002933	G310J44882_10001544	G310J44882_100015441	568	2252	no	3	no	Freshwater	10120	model_2	novel MG contig
	3300009182	Ga0114959_10004907	Ga0114959_100049076	585	465	no	13	no	Freshwater	10110	model_3	novel MG contig
	3300005512	Ga0074648_1005201	Ga0074648_100520115	560	1110	no	6	no	Non-marine Saline and Alkaline	10078	model_4	novel MG contig
	3300010885	Ga0133913_10061498	Ga0133913_100614986	616	sg_133	no	1	YES	Freshwater	10069	model_2	novel MG contig
	3300009160	Ga0114981_10003433	Ga0114981_100034334	623	2061	no	4	no	Freshwater	10056	model_8	novel MG contig
	3300013093	Ga0164296_1006350	Ga0164296_10063501	710	307	no	18	no	Freshwater	10050	model_2	novel MG contig
	3300010885	Ga0133913_10061853	Ga0133913_100618535	675	1050	no	7	no	Freshwater	10037	model_2	novel MG contig
	3300010368	Ga0129324_10003043	Ga0129324_100030438	538	1035	no	7	YES	Marine	10031	model_5	novel MG contig
	3300009184	Ga0114976_10003364	Ga0114976_100033641	311	1476	no	5	YES	Freshwater	10023	model_2	novel MG contig
	3300009181	Ga0114969_10005414	Ga0114969_100054144	525	1601	no	5	no	Freshwater	10011	model_1	novel MG contig
	3300009154	Ga0114963_10004079	Ga0114963_100040791	98	167	no	28	YES	Freshwater	10003	model_2	novel MG contig
	3300009154	Ga0114963_10004079	Ga0114963_100040792	526	1277	no	6	no	Freshwater	10003	model_2	novel MG contig
	3300005936	Ga0075124_10001801	Ga0075124_1000180113	423	165	no	28	no	Non-marine Saline and Alkaline	9990	model_1	novel MG contig
	3300007363	Ga0075458_10000849	Ga0075458_100008492	562	2566	no	3	YES	Marine	9975	model_2	novel MG contig
	3300007722	Ga0105051_10009055	Ga0105051_100090556	588	165	no	28	no	Freshwater	9953	model_1	novel MG contig
	3300001357	JGI11876J14442_10005920	JGI11876J14442_100059202	627	sg_134	no	1	YES	Terrestrial(other)	9947	model_4	novel MG contig
	3300009183	Ga0114974_10004954	Ga0114974_100049541	587	763	no	9	no	Freshwater	9938	model_3	novel MG contig
	3300006107	Ga0007836_1000373	Ga0007836_10003737	587	973	no	7	no	Freshwater	9934	model_4	novel MG contig
	3300007538	Ga0099851_1001478	Ga0099851_10014787	582	2036	no	4	YES	Marine	9925	model_4	novel MG contig
	3300010157	Ga0114964_10003883	Ga0114964_100038837	672	561	no	11	no	Freshwater	9921	model_2	novel MG contig
	3300009183	Ga0114974_10004980	Ga0114974_1000498013	201	sg_135	no	1	YES	Freshwater	9911	model_3	novel MG contig
	3300010343	Ga0074044_10005879	Ga0074044_1000587911	636	5155	no	2	YES	Terrestrial(soil)	9909	model_4	novel MG contig
	3300004694	Ga0065170_1000128	Ga0065170_10001287	614	111	no	37	no	Freshwater	9906	model_2	novel MG contig
	3300010885	Ga0133913_10063584	Ga0133913_100635842	589	1593	no	5	YES	Freshwater	9893	model_1	novel MG contig
	3300010885	Ga0133913_10063778	Ga0133913_100637782	618	3016	no	3	no	Freshwater	9879	model_8	novel MG contig
	3300010885	Ga0133913_10063795	Ga0133913_100637953	585	763	no	9	YES	Freshwater	9877	model_3	novel MG contig
	3300010885	Ga0133913_10063814	Ga0133913_100638149	600	sg_136	no	1	YES	Freshwater	9876	model_4	novel MG contig
	3300006101	Ga0007810_1000692	Ga0007810_10006928	306	568	no	11	no	Freshwater	9854	model_2	novel MG contig
	3300009151	Ga0114962_10005562	Ga0114962_100055625	621	203	no	25	YES	Freshwater	9853	model_2	novel MG contig
	3300003375	JGI26470J50227_1001111	JGI26470J50227_10011111	534	1754	no	4	YES	Freshwater	9825	model_2	novel MG contig
	3300012270	Ga0136604_1001646	Ga0136604_10016463	578	sg_137	no	1	YES	Non-marine Saline and Alkaline	9814	model_5	novel MG contig
	3300007541	Ga0099848_1001881	Ga0099848_100188111	54	1083	no	6	YES	Marine	9813	model_5	novel MG contig
	3300000176	TB03JUN2009E_c000648	TB03JUN2009E_0006483	589	2229	no	3	YES	Freshwater	9800	model_12	novel MG contig
	3300000203	TB18AUG2009E_c000314	TB18AUG2009E_0003146	690	3293	no	2	YES	Freshwater	9799	model_2	novel MG contig
	3300002928	G310J44881_10002699	G310J44881_100026998	673	338	no	16	no	Host(ruminant)	9787	model_2	novel MG contig
	3300004804	Ga0007796_10001123	Ga0007796_100011239	944	2715	no	3	YES	Freshwater	9782	model_9	novel MG contig
	3300009180	Ga0114979_10004049	Ga0114979_100040497	574	2103	no	4	no	Freshwater	9781	model_1	novel MG contig
	3300010157	Ga0114964_10004008	Ga0114964_100040086	621	203	no	25	no	Freshwater	9757	model_2	novel MG contig
	3300009548	Ga0116107_1002424	Ga0116107_10024241	138	sg_138	no	1	YES	Freshwater	9755	model_4	novel MG contig
	3300004773	Ga0007795_10001063	Ga0007795_100010631	944	2715	no	3	no	Freshwater	9752	model_9	novel MG contig
	3300010158	Ga0114960_10005085	Ga0114960_100050857	934	2985	no	3	no	Freshwater	9723	model_9	novel MG contig
	3300009154	Ga0114963_10004385	Ga0114963_100043853	613	433	no	14	no	Freshwater	9686	model_2	novel MG contig
	3300010885	Ga0133913_10066583	Ga0133913_100665835	595	4902	no	2	YES	Freshwater	9659	model_10	novel MG contig
	3300006115	Ga0007816_1000709	Ga0007816_10007094	620	974	no	7	no	Freshwater	9626	model_2	novel MG contig
	3300010885	Ga0133913_10067190	Ga0133913_100671907	599	5124	no	2	YES	Freshwater	9612	model_3	novel MG contig
	3300000502	M590M2_1007897	M590M2_100789714	60	sg_139	no	1	YES	Marine	9595	model_11	novel MG contig
	3300009163	Ga0114970_10005036	Ga0114970_1000503613	41	4839	no	2	YES	Freshwater	9580	model_3	novel MG contig
	3300010885	Ga0133913_10067628	Ga0133913_1006762813	41	4839	no	2	YES	Freshwater	9580	model_3	novel MG contig
	3300007960	Ga0099850_1002018	Ga0099850_10020181	474	1046	no	7	no	Marine	9578	model_3	novel MG contig
	3300009154	Ga0114963_10004519	Ga0114963_100045198	593	258	no	20	YES	Freshwater	9563	model_1	novel MG contig
	3300005613	Ga0074649_1006537	Ga0074649_10065377	543	444	no	13	YES	Non-marine Saline and Alkaline	9552	model_5	novel MG contig
	3300009163	Ga0114970_10005069	Ga0114970_100050694	919	4840	no	2	YES	Freshwater	9548	model_9	novel MG contig
	3300009183	Ga0114974_10005381	Ga0114974_100053812	180	122	no	34	no	Freshwater	9546	model_1	novel MG contig
	3300009183	Ga0114974_10005381	Ga0114974_100053811	279	227	no	22	no	Freshwater	9546	model_1	novel MG contig
	3300000553	TBL_comb47_HYPODRAFT_10009724	TBL_comb47_HYPODRAFT_100097241	870	1326	no	5	YES	Freshwater	9543	model_9	novel MG contig
	3300006100	Ga0007806_1000893	Ga0007806_10008936	699	367	no	15	no	Freshwater	9540	model_2	novel MG contig
	3300009164	Ga0114975_10004142	Ga0114975_1000414210	556	3052	no	3	YES	Freshwater	9539	model_2	novel MG contig
	3300009151	Ga0114962_10005912	Ga0114962_100059126	671	223	no	22	YES	Freshwater	9535	model_2	novel MG contig
	3300003375	JGI26470J50227_1001184	JGI26470J50227_10011847	613	2251	no	3	no	Freshwater	9516	model_4	novel MG contig
	3300014499	Ga0182012_10009495	Ga0182012_100094955	77	sg_140	no	1	YES	Terrestrial(soil)	9509	model_4	novel MG contig
	3300014499	Ga0182012_10009495	Ga0182012_100094956	89	3220	no	3	YES	Terrestrial(soil)	9509	model_4	novel MG contig
	3300014499	Ga0182012_10009495	Ga0182012_100094957	126	1613	no	5	no	Terrestrial(soil)	9509	model_4	novel MG contig
	3300014499	Ga0182012_10009495	Ga0182012_100094954	146	3219	no	3	no	Terrestrial(soil)	9509	model_4	novel MG contig
	3300010885	Ga0133913_10069667	Ga0133913_100696678	593	258	no	20	no	Freshwater	9437	model_1	novel MG contig
	3300010885	Ga0133913_10069729	Ga0133913_1006972910	239	122	no	34	YES	Freshwater	9433	model_1	novel MG contig
	3300007520	Ga0105054_10014422	Ga0105054_100144228	210	1265	no	6	YES	Freshwater	9418	model_5	novel MG contig
	3300009158	Ga0114977_10004007	Ga0114977_100040077	52	760	no	9	YES	Freshwater	9417	model_3	novel MG contig
	3300009158	Ga0114977_10004007	Ga0114977_100040076	567	761	no	9	no	Freshwater	9417	model_3	novel MG contig
	3300010885	Ga0133913_10070256	Ga0133913_1007025610	453	2503	no	3	no	Freshwater	9397	model_9	novel MG contig
	3300010885	Ga0133913_10070344	Ga0133913_100703446	623	sg_141	no	1	YES	Freshwater	9391	model_8	novel MG contig
	3300009182	Ga0114959_10005565	Ga0114959_100055654	680	223	no	22	no	Freshwater	9362	model_2	novel MG contig
	3300009158	Ga0114977_10004058	Ga0114977_100040581	208	1284	no	6	no	Freshwater	9356	model_10	novel MG contig
	3300009164	Ga0114975_10004285	Ga0114975_100042852	630	203	no	25	no	Freshwater	9356	model_2	novel MG contig
	3300009158	Ga0114977_10004060	Ga0114977_100040603	620	1386	no	5	YES	Freshwater	9355	model_4	novel MG contig
	3300010885	Ga0133913_10070994	Ga0133913_100709946	586	sg_142	no	1	YES	Freshwater	9344	model_1	novel MG contig
	3300002408	B570J29032_109957164	B570J29032_1099571646	605	3455	no	2	YES	Freshwater	9330	model_3	novel MG contig
	3300002307	JGI24890J29729_1001704	JGI24890J29729_10017047	732	553	no	11	no	Freshwater	9319	model_2	novel MG contig
	3300009068	Ga0114973_10004798	Ga0114973_100047987	554	494	no	12	YES	Freshwater	9315	model_3	novel MG contig
	3300006072	Ga0007881_1001408	Ga0007881_10014084	665	79	no	45	YES	Freshwater	9309	model_2	novel MG contig
	3300009070	Ga0066256_1006347	Ga0066256_10063476	582	sg_143	no	1	YES	Engineered	9305	model_3	novel MG contig
	3300012006	Ga0119955_1002249	Ga0119955_10022492	582	5215	no	2	no	Freshwater	9305	model_8	novel MG contig
	3300007640	Ga0070751_1003110	Ga0070751_100311010	473	2903	no	3	YES	Marine	9298	model_5	novel MG contig
	3300010885	Ga0133913_10071757	Ga0133913_100717571	492	198	no	25	YES	Freshwater	9291	model_1	novel MG contig
	3300009159	Ga0114978_10006476	Ga0114978_100064764	585	763	no	9	no	Freshwater	9289	model_3	novel MG contig
	3300002835	B570J40625_100026948	B570J40625_1000269482	605	3455	YES	2	no	Freshwater	9285	model_3	published MG contig
	3300013126	Ga0172367_10011633	Ga0172367_100116335	597	sg_144	no	1	YES	Freshwater	9284	model_5	novel MG contig
	3300003796	Ga0007865_1000241	Ga0007865_10002415	1006	352	no	16	no	Freshwater	9279	model_9	novel MG contig
	3300010368	Ga0129324_10003532	Ga0129324_100035324	590	366	no	15	YES	Marine	9277	model_1	novel MG contig
	3300007559	Ga0102828_1000286	Ga0102828_10002863	603	2948	no	3	YES	Marine	9265	model_3	novel MG contig
	3300010885	Ga0133913_10072347	Ga0133913_100723473	621	877	no	8	no	Freshwater	9250	model_3	novel MG contig
	3300009155	Ga0114968_10005667	Ga0114968_100056676	604	258	no	20	YES	Freshwater	9247	model_1	novel MG contig
	3300003812	Ga0007861_1000096	Ga0007861_10000962	674	414	no	14	no	Freshwater	9221	model_2	novel MG contig
	3300006107	Ga0007836_1000432	Ga0007836_100043210	620	4403	no	2	YES	Freshwater	9219	model_15	novel MG contig
	3300000176	TB03JUN2009E_c000721	TB03JUN2009E_0007213	673	338	no	16	no	Freshwater	9214	model_2	novel MG contig
	3300010157	Ga0114964_10004463	Ga0114964_100044637	607	1579	no	5	no	Freshwater	9198	model_14	novel MG contig
	3300003785	Ga0007851_100046	Ga0007851_1000461	161	495	no	12	no	Freshwater	9195	model_2	novel MG contig
	3300003803	Ga0007849_1000075	Ga0007849_100007511	161	495	no	12	no	Freshwater	9195	model_2	novel MG contig
	3300007522	Ga0105053_10014577	Ga0105053_100145774	590	2907	no	3	no	Freshwater	9188	model_12	novel MG contig
	3300010885	Ga0133913_10073360	Ga0133913_100733603	934	2985	no	3	no	Freshwater	9182	model_9	novel MG contig
	3300010885	Ga0133913_10073382	Ga0133913_100733823	566	1574	no	5	YES	Freshwater	9181	model_8	novel MG contig
	3300010885	Ga0133913_10073431	Ga0133913_100734317	607	1579	no	5	no	Freshwater	9178	model_14	novel MG contig
	3300002091	JGI24028J26656_1000707	JGI24028J26656_10007076	557	1116	no	6	no	Freshwater	9172	model_1	novel MG contig
	3300010885	Ga0133913_10073506	Ga0133913_100735062	609	5108	no	2	no	Freshwater	9172	model_4	novel MG contig
	3300012533	Ga0138256_10011891	Ga0138256_100118916	633	5261	no	2	YES	Engineered	9152	model_2	novel MG contig
	3300010885	Ga0133913_10074173	Ga0133913_100741736	649	1584	no	5	YES	Freshwater	9129	model_8	novel MG contig
	3300004770	Ga0007804_1001180	Ga0007804_10011805	585	3772	no	2	YES	Freshwater	9126	model_5	novel MG contig
	3300010885	Ga0133913_10074296	Ga0133913_100742966	733	553	no	11	YES	Freshwater	9121	model_2	novel MG contig
	3300010160	Ga0114967_10006550	Ga0114967_100065505	627	676	no	10	no	Freshwater	9120	model_2	novel MG contig
	3300010885	Ga0133913_10074509	Ga0133913_100745097	588	1235	no	6	no	Freshwater	9107	model_1	novel MG contig
	3300010158	Ga0114960_10005706	Ga0114960_100057065	621	203	no	25	no	Freshwater	9097	model_2	novel MG contig
	3300003860	Ga0031658_1000224	Ga0031658_10002241	430	sg_145	no	1	YES	Freshwater	9082	model_2	novel MG contig
	3300007520	Ga0105054_10015318	Ga0105054_100153182	590	1548	no	5	no	Freshwater	9064	model_3	novel MG contig
	3300006108	Ga0007862_1000848	Ga0007862_100084810	585	sg_146	no	1	YES	Freshwater	9060	model_3	novel MG contig
	3300006916	Ga0070750_10003245	Ga0070750_100032455	539	4509	no	2	YES	Marine	9039	model_5	novel MG contig
	3300009154	Ga0114963_10005108	Ga0114963_100051083	631	886	no	8	YES	Freshwater	9024	model_1	novel MG contig
	3300013131	Ga0172373_10014335	Ga0172373_100143357	600	sg_147	no	1	YES	Freshwater	9022	model_1	novel MG contig
	3300009030	Ga0114950_10006650	Ga0114950_100066506	533	sg_148	no	1	YES	Marine	9010	model_5	novel MG contig
	3300009030	Ga0114950_10006650	Ga0114950_100066508	594	sg_149	no	1	YES	Marine	9010	model_4	novel MG contig
	3300004240	Ga0007787_10001102	Ga0007787_100011021	763	sg_150	no	1	YES	Freshwater	9004	model_9	novel MG contig
	3300006810	Ga0070754_10005004	Ga0070754_1000500410	692	2012	no	4	YES	Marine	8984	model_5	novel MG contig
	3300010885	Ga0133913_10076442	Ga0133913_100764425	595	5039	no	2	no	Freshwater	8981	model_3	novel MG contig
	3300007548	Ga0102877_1001051	Ga0102877_10010515	558	151	no	30	no	Marine	8947	model_2	novel MG contig
	3300010157	Ga0114964_10004707	Ga0114964_100047074	580	101	no	38	no	Freshwater	8934	model_3	novel MG contig
	3300006105	Ga0007819_1001032	Ga0007819_100103211	508	1205	no	6	no	Freshwater	8932	model_1	novel MG contig
	3300007640	Ga0070751_1003373	Ga0070751_10033734	548	753	no	9	no	Marine	8922	model_5	novel MG contig
	3300005939	Ga0075123_10002479	Ga0075123_100024797	597	165	no	28	no	Non-marine Saline and Alkaline	8910	model_1	novel MG contig
	3300010157	Ga0114964_10004746	Ga0114964_100047462	609	5108	no	2	YES	Freshwater	8899	model_4	novel MG contig
	3300007363	Ga0075458_10001086	Ga0075458_1000108610	535	2881	no	3	no	Marine	8891	model_4	novel MG contig
	3300009618	Ga0116127_1002624	Ga0116127_10026243	552	2124	no	4	YES	Freshwater	8869	model_4	novel MG contig
	3300006919	Ga0070746_10003867	Ga0070746_100038674	567	749	no	9	YES	Marine	8847	model_5	novel MG contig
	3300009160	Ga0114981_10004367	Ga0114981_100043671	550	1058	no	7	no	Freshwater	8844	model_3	novel MG contig
	3300007363	Ga0075458_10001109	Ga0075458_100011096	516	4485	no	2	no	Marine	8833	model_4	novel MG contig
	3300005614	Ga0068856_100010888	Ga0068856_1000108888	571	sg_151	no	1	YES	Host(plants)	8827	model_4	novel MG contig
	3300006919	Ga0070746_10003901	Ga0070746_100039012	594	546	no	11	no	Marine	8817	model_1	novel MG contig
	3300010885	Ga0133913_10079216	Ga0133913_100792167	572	1546	no	5	no	Freshwater	8812	model_1	novel MG contig
	3300001676	TuiMalila_1001518	TuiMalila_10015184	624	1700	no	4	YES	Marine	8810	model_4	novel MG contig
	3300009183	Ga0114974_10006276	Ga0114974_100062763	641	4888	no	2	YES	Freshwater	8805	model_3	novel MG contig
	3300009183	Ga0114974_10006276	Ga0114974_100062764	699	4889	no	2	no	Freshwater	8805	model_3	novel MG contig
	3300010885	Ga0133913_10079357	Ga0133913_100793574	525	1601	no	5	no	Freshwater	8803	model_1	novel MG contig
	3300010885	Ga0133913_10079593	Ga0133913_100795936	587	2502	no	3	no	Freshwater	8789	model_1	novel MG contig
	3300009151	Ga0114962_10006783	Ga0114962_100067834	605	111	no	37	no	Freshwater	8787	model_2	novel MG contig
	3300010885	Ga0133913_10079639	Ga0133913_100796398	588	1235	no	6	YES	Freshwater	8786	model_1	novel MG contig
	3300010885	Ga0133913_10079647	Ga0133913_100796476	687	4228	no	2	YES	Freshwater	8785	model_5	novel MG contig
	3300013005	Ga0164292_10007674	Ga0164292_100076747	611	877	no	8	no	Freshwater	8781	model_3	novel MG contig
	3300006111	Ga0007848_1000874	Ga0007848_10008742	628	52	no	65	no	Freshwater	8781	model_2	novel MG contig
	3300009184	Ga0114976_10004397	Ga0114976_100043976	602	111	no	37	no	Freshwater	8774	model_2	novel MG contig
	3300009161	Ga0114966_10007822	Ga0114966_100078225	467	876	no	8	YES	Freshwater	8769	model_3	novel MG contig
	3300004806	Ga0007854_10004066	Ga0007854_100040668	603	2314	no	3	no	Freshwater	8763	model_2	novel MG contig
	3300006127	Ga0007805_1001131	Ga0007805_10011317	699	367	no	15	no	Freshwater	8745	model_2	novel MG contig
	3300012272	Ga0136586_1000687	Ga0136586_10006879	555	1520	no	5	YES	Non-marine Saline and Alkaline	8703	model_11	novel MG contig
	3300004694	Ga0065170_1000174	Ga0065170_10001745	650	2686	no	3	no	Freshwater	8703	model_3	novel MG contig
	3300010885	Ga0133913_10081640	Ga0133913_100816401	440	1067	no	7	YES	Freshwater	8669	model_2	novel MG contig
	3300014819	Ga0119954_1001212	Ga0119954_10012126	630	2056	no	4	YES	Freshwater	8660	model_2	novel MG contig
	3300010885	Ga0133913_10081904	Ga0133913_100819042	591	sg_152	no	1	YES	Freshwater	8654	model_1	novel MG contig
	3300009685	Ga0116142_10008013	Ga0116142_100080138	593	3129	no	3	YES	Engineered	8648	model_4	novel MG contig
	3300013093	Ga0164296_1007845	Ga0164296_10078454	599	185	no	27	YES	Freshwater	8646	model_3	novel MG contig
	3300005931	Ga0075119_1002301	Ga0075119_10023011	300	1957	no	4	no	Non-marine Saline and Alkaline	8625	model_11	novel MG contig
	3300010157	Ga0114964_10005018	Ga0114964_100050189	652	223	no	22	no	Freshwater	8625	model_2	novel MG contig
	3300009176	Ga0105242_10007142	Ga0105242_100071426	583	4866	no	2	no	Host(plants)	8621	model_4	novel MG contig
	3300006869	Ga0075477_10002609	Ga0075477_1000260911	540	63	no	54	no	Marine	8616	model_5	novel MG contig
	3300009183	Ga0114974_10006527	Ga0114974_1000652710	412	3024	no	3	no	Freshwater	8610	model_3	novel MG contig
	3300010885	Ga0133913_10082736	Ga0133913_1008273612	412	3024	no	3	no	Freshwater	8609	model_3	novel MG contig
	3300009016	Ga0114588_112929525	Ga0114588_11292952510	623	962	no	7	no	Marine	8587	model_4	novel MG contig
	3300002307	JGI24890J29729_1001896	JGI24890J29729_10018967	667	338	no	16	no	Freshwater	8587	model_2	novel MG contig
	3300006107	Ga0007836_1000491	Ga0007836_10004915	559	745	no	9	YES	Freshwater	8583	model_15	novel MG contig
	3300000439	TBL_comb48_EPIDRAFT_1004701	TBL_comb48_EPIDRAFT_10047011	120	1669	no	4	no	Freshwater	8580	model_8	novel MG contig
	3300006071	Ga0007876_1001272	Ga0007876_10012725	628	52	no	65	no	Freshwater	8571	model_2	novel MG contig
	3300004806	Ga0007854_10004250	Ga0007854_100042505	677	446	no	13	no	Freshwater	8570	model_2	novel MG contig
	3300009159	Ga0114978_10007548	Ga0114978_100075489	412	3024	no	3	no	Freshwater	8569	model_3	novel MG contig
	3300009518	Ga0116128_1002051	Ga0116128_10020512	575	4991	no	2	YES	Freshwater	8566	model_4	novel MG contig
	3300010885	Ga0133913_10083555	Ga0133913_100835555	584	sg_153	no	1	YES	Freshwater	8562	model_15	novel MG contig
	3300009510	Ga0116230_10011928	Ga0116230_100119281	554	sg_154	no	1	YES	Host(plants)	8560	model_4	novel MG contig
	3300010157	Ga0114964_10005090	Ga0114964_100050905	937	814	no	8	no	Freshwater	8557	model_9	novel MG contig
	3300010885	Ga0133913_10083912	Ga0133913_100839125	581	1587	no	5	YES	Freshwater	8543	model_3	novel MG contig
	3300006749	Ga0098042_1001608	Ga0098042_100160811	300	sg_155	no	1	YES	Marine	8507	model_5	novel MG contig
	3300009158	Ga0114977_10004907	Ga0114977_100049071	861	4796	no	2	YES	Freshwater	8494	model_8	novel MG contig
	3300009697	Ga0116231_10017657	Ga0116231_100176578	587	3100	no	3	no	Host(plants)	8491	model_1	novel MG contig
	3300000439	TBL_comb48_EPIDRAFT_1004812	TBL_comb48_EPIDRAFT_10048125	619	340	no	16	YES	Freshwater	8475	model_2	novel MG contig
	3300006802	Ga0070749_10005388	Ga0070749_100053887	536	sg_156	no	1	YES	Marine	8464	model_5	novel MG contig
	3300012147	Ga0136588_1001166	Ga0136588_10011669	620	2024	no	4	YES	Non-marine Saline and Alkaline	8458	model_2	novel MG contig
	3300013132	Ga0172372_10017596	Ga0172372_100175967	580	873	no	8	no	Freshwater	8438	model_3	novel MG contig
	3300009684	Ga0114958_10005662	Ga0114958_100056621	299	3011	no	3	no	Freshwater	8423	model_2	novel MG contig
	3300003820	Ga0007863_1000246	Ga0007863_10002464	628	52	no	65	no	Freshwater	8417	model_2	novel MG contig
	3300000439	TBL_comb48_EPIDRAFT_1004871	TBL_comb48_EPIDRAFT_10048711	557	sg_157	no	1	YES	Freshwater	8404	model_3	novel MG contig
	3300010885	Ga0133913_10087213	Ga0133913_100872134	919	4840	no	2	no	Freshwater	8366	model_9	novel MG contig
	3300010885	Ga0133913_10087216	Ga0133913_100872161	225	187	no	26	no	Freshwater	8365	model_2	novel MG contig
	3300006100	Ga0007806_1001136	Ga0007806_10011366	862	352	no	16	no	Freshwater	8361	model_9	novel MG contig
	3300009687	Ga0116144_10008655	Ga0116144_100086555	593	3129	no	3	no	Engineered	8351	model_4	novel MG contig
	3300005581	Ga0049081_10001682	Ga0049081_100016829	686	4228	no	2	no	Freshwater	8347	model_5	novel MG contig
	3300014204	Ga0172381_10011684	Ga0172381_100116846	554	sg_158	no	1	YES	Engineered	8336	model_4	novel MG contig
	3300007542	Ga0099846_1002049	Ga0099846_10020492	547	753	no	9	YES	Marine	8321	model_5	novel MG contig
	3300010885	Ga0133913_10088159	Ga0133913_100881591	575	4804	no	2	YES	Freshwater	8316	model_4	novel MG contig
	3300010885	Ga0133913_10088169	Ga0133913_100881694	699	4889	no	2	YES	Freshwater	8316	model_3	novel MG contig
	3300010885	Ga0133913_10088169	Ga0133913_100881693	641	4888	no	2	no	Freshwater	8316	model_3	novel MG contig
	3300000756	JGI12421J11937_10001968	JGI12421J11937_100019689	578	341	no	16	YES	Freshwater	8310	model_1	novel MG contig
	3300010885	Ga0133913_10088598	Ga0133913_100885987	577	2078	no	4	YES	Freshwater	8296	model_1	novel MG contig
	3300009068	Ga0114973_10005885	Ga0114973_100058855	584	4688	no	2	YES	Freshwater	8295	model_3	novel MG contig
	3300009159	Ga0114978_10008063	Ga0114978_100080631	573	4804	no	2	no	Freshwater	8280	model_4	novel MG contig
	3300009688	Ga0116176_10006386	Ga0116176_100063867	486	3130	no	3	no	Engineered	8273	model_4	novel MG contig
	3300009603	Ga0114911_1002561	Ga0114911_10025616	628	432	no	14	no	Marine	8268	model_2	novel MG contig
	3300009152	Ga0114980_10005668	Ga0114980_100056683	600	467	no	13	YES	Freshwater	8242	model_14	novel MG contig
	3300005613	Ga0074649_1007852	Ga0074649_10078522	157	608	no	10	YES	Non-marine Saline and Alkaline	8227	model_5	novel MG contig
	3300005613	Ga0074649_1007852	Ga0074649_10078521	154	442	no	13	no	Non-marine Saline and Alkaline	8227	model_5	novel MG contig
	3300006121	Ga0007824_1000834	Ga0007824_100083410	336	416	no	14	no	Freshwater	8227	model_2	novel MG contig
	3300010885	Ga0133913_10090466	Ga0133913_100904663	382	2650	no	3	YES	Freshwater	8204	model_5	novel MG contig
	3300010885	Ga0133913_10091266	Ga0133913_100912664	120	1126	no	6	no	Freshwater	8169	model_2	novel MG contig
	3300010885	Ga0133913_10091266	Ga0133913_100912665	552	2054	no	4	no	Freshwater	8169	model_2	novel MG contig
	3300013286	Ga0136641_1002084	Ga0136641_10020847	444	sg_73	no	1	YES	Freshwater	8131	model_5	novel MG contig
	3300013286	Ga0136641_1002084	Ga0136641_10020844	581	sg_160	no	1	YES	Freshwater	8131	model_8	novel MG contig
	3300013286	Ga0136641_1002084	Ga0136641_10020843	608	sg_159	no	1	YES	Freshwater	8131	model_8	novel MG contig
	3300004684	Ga0065168_1000329	Ga0065168_10003291	779	352	no	16	no	Freshwater	8113	model_9	novel MG contig
	3300003432	JGI20214J51088_10005875	JGI20214J51088_100058758	623	962	no	7	no	Marine	8096	model_4	novel MG contig
	3300010885	Ga0133913_10092882	Ga0133913_100928824	581	93	no	41	no	Freshwater	8090	model_3	novel MG contig
	3300006112	Ga0007857_1000968	Ga0007857_10009685	628	52	no	65	no	Freshwater	8089	model_2	novel MG contig
	3300010885	Ga0133913_10093062	Ga0133913_100930626	629	sg_161	no	1	YES	Freshwater	8080	model_4	novel MG contig
	3300010885	Ga0133913_10093532	Ga0133913_100935327	43	1357	no	5	YES	Freshwater	8057	model_3	novel MG contig
	3300010885	Ga0133913_10093537	Ga0133913_100935371	374	84	no	43	YES	Freshwater	8057	model_2	novel MG contig
	3300010885	Ga0133913_10093532	Ga0133913_100935326	562	465	no	13	YES	Freshwater	8057	model_3	novel MG contig
	3300009684	Ga0114958_10006064	Ga0114958_100060646	584	1580	no	5	no	Freshwater	8053	model_3	novel MG contig
	3300010157	Ga0114964_10005632	Ga0114964_100056329	597	1281	no	6	YES	Freshwater	8048	model_2	novel MG contig
	3300014501	Ga0182024_10037773	Ga0182024_100377733	610	sg_162	no	1	YES	Terrestrial(soil)	8043	model_7	novel MG contig
	3300004807	Ga0007809_10002128	Ga0007809_100021283	931	1326	no	5	YES	Freshwater	8042	model_9	novel MG contig
	3300007640	Ga0070751_1004094	Ga0070751_100409411	486	63	no	54	no	Marine	8036	model_5	novel MG contig
	3300014205	Ga0172380_10013798	Ga0172380_100137989	568	sg_163	no	1	YES	Engineered	8031	model_4	novel MG contig
	3300005527	Ga0068876_10006449	Ga0068876_100064492	646	4202	no	2	YES	Freshwater	7976	model_5	novel MG contig
	3300014501	Ga0182024_10038318	Ga0182024_100383187	651	sg_164	no	1	YES	Terrestrial(soil)	7967	model_4	novel MG contig
	3300009183	Ga0114974_10007652	Ga0114974_100076522	624	203	no	25	no	Freshwater	7934	model_2	novel MG contig
	3300006115	Ga0007816_1001055	Ga0007816_10010551	212	32	no	97	no	Freshwater	7922	model_2	novel MG contig
	3300005931	Ga0075119_1002633	Ga0075119_10026331	196	4323	no	2	YES	Non-marine Saline and Alkaline	7899	model_4	novel MG contig
	3300005931	Ga0075119_1002633	Ga0075119_10026333	238	4324	no	2	no	Non-marine Saline and Alkaline	7899	model_4	novel MG contig
	3300014205	Ga0172380_10014198	Ga0172380_100141983	587	sg_165	no	1	YES	Engineered	7887	model_3	novel MG contig
	3300002301	JGI24891J29808_1000957	JGI24891J29808_10009578	609	sg_166	no	1	YES	Freshwater	7886	model_9	novel MG contig
	3300005961	Ga0075157_10004329	Ga0075157_100043292	570	sg_167	no	1	YES	Engineered	7880	model_1	novel MG contig
	3300006116	Ga0007807_1001325	Ga0007807_10013255	628	52	no	65	no	Freshwater	7879	model_2	novel MG contig
	3300010158	Ga0114960_10007286	Ga0114960_100072869	357	2650	no	3	no	Freshwater	7867	model_5	novel MG contig
	2199352018	QLA_contig00173.173	QLA_00562120	501	688	no	9	YES	Non-marine Saline and Alkaline	7853	model_1	novel MG contig
	3300007074	Ga0075110_1002153	Ga0075110_10021534	590	1966	no	4	YES	Non-marine Saline and Alkaline	7852	model_4	novel MG contig
	3300009684	Ga0114958_10006348	Ga0114958_100063486	595	5039	no	2	YES	Freshwater	7845	model_3	novel MG contig
	3300007538	Ga0099851_1002466	Ga0099851_10024661	543	4598	no	2	YES	Marine	7834	model_5	novel MG contig
	3300004097	Ga0055584_100014175	Ga0055584_1000141758	596	3845	no	2	YES	Marine	7826	model_5	novel MG contig
	3300004806	Ga0007854_10005057	Ga0007854_1000505710	559	745	no	9	no	Freshwater	7813	model_15	novel MG contig
	3300009158	Ga0114977_10005852	Ga0114977_100058527	625	203	no	25	no	Freshwater	7803	model_2	novel MG contig
	3300013004	Ga0164293_10010431	Ga0164293_100104313	559	3194	no	3	YES	Freshwater	7802	model_3	novel MG contig
	3300004807	Ga0007809_10002269	Ga0007809_100022694	618	sg_168	no	1	YES	Freshwater	7801	model_4	novel MG contig
	3300011186	Ga0136553_1001427	Ga0136553_10014278	576	289	no	19	no	Non-marine Saline and Alkaline	7799	model_6	novel MG contig
	3300007539	Ga0099849_1003004	Ga0099849_10030042	540	2941	no	3	YES	Marine	7786	model_4	novel MG contig
	3300001679	TahiMoana_1003826	TahiMoana_10038263	626	795	no	8	no	Marine	7781	model_5	novel MG contig
	3300007640	Ga0070751_1004360	Ga0070751_100436012	393	sg_169	no	1	YES	Marine	7775	model_5	novel MG contig
	3300010885	Ga0133913_10099850	Ga0133913_1009985010	152	122	no	34	no	Freshwater	7773	model_1	novel MG contig
	3300005913	Ga0075108_10002717	Ga0075108_100027172	597	165	no	28	no	Non-marine Saline and Alkaline	7769	model_1	novel MG contig
	3300009163	Ga0114970_10007548	Ga0114970_100075482	617	4841	no	2	YES	Freshwater	7752	model_3	novel MG contig
	3300007539	Ga0099849_1003029	Ga0099849_10030294	527	231	no	22	no	Marine	7750	model_5	novel MG contig
	3300006810	Ga0070754_10006514	Ga0070754_100065143	570	237	no	21	no	Marine	7747	model_1	novel MG contig
	3300007516	Ga0105050_10014895	Ga0105050_100148954	607	sg_170	no	1	YES	Freshwater	7731	model_3	novel MG contig
	3300004807	Ga0007809_10002323	Ga0007809_100023238	358	sg_171	no	1	YES	Freshwater	7721	model_10	novel MG contig
	3300005935	Ga0075125_10003405	Ga0075125_100034056	618	165	no	28	YES	Non-marine Saline and Alkaline	7718	model_1	novel MG contig
	3300009154	Ga0114963_10006936	Ga0114963_100069363	598	880	no	8	no	Freshwater	7715	model_3	novel MG contig
	3300004095	Ga0007829_10000488	Ga0007829_100004883	597	616	no	10	YES	Freshwater	7710	model_1	novel MG contig
	3300014169	Ga0181531_10005234	Ga0181531_100052344	606	5401	no	2	YES	Freshwater	7705	model_4	novel MG contig
	3300009548	Ga0116107_1003526	Ga0116107_10035265	552	sg_172	no	1	YES	Freshwater	7698	model_4	novel MG contig
	3300010160	Ga0114967_10008849	Ga0114967_100088496	592	2832	no	3	no	Freshwater	7686	model_4	novel MG contig
	3300010885	Ga0133913_10102046	Ga0133913_101020464	592	2832	no	3	YES	Freshwater	7683	model_4	novel MG contig
	3300009154	Ga0114963_10007005	Ga0114963_100070052	612	111	no	37	no	Freshwater	7676	model_2	novel MG contig
	3300010157	Ga0114964_10006167	Ga0114964_100061675	510	1582	no	5	no	Freshwater	7668	model_2	novel MG contig
	3300009184	Ga0114976_10005891	Ga0114976_100058918	349	1754	no	4	no	Freshwater	7647	model_2	novel MG contig
	3300005613	Ga0074649_1008604	Ga0074649_10086042	600	sg_173	no	1	YES	Non-marine Saline and Alkaline	7641	model_12	novel MG contig
	3300009184	Ga0114976_10005916	Ga0114976_100059165	612	1726	no	4	no	Freshwater	7629	model_14	novel MG contig
	3300007520	Ga0105054_10020112	Ga0105054_100201124	590	2907	no	3	no	Freshwater	7625	model_12	novel MG contig
	3300009158	Ga0114977_10006154	Ga0114977_100061544	583	101	no	38	no	Freshwater	7624	model_3	novel MG contig
	3300001605	Draft_10015449	Draft_100154491	282	sg_174	no	1	YES	Engineered	7606	model_5	novel MG contig
	3300013004	Ga0164293_10010967	Ga0164293_100109672	611	877	no	8	YES	Freshwater	7595	model_3	novel MG contig
	3300014819	Ga0119954_1001533	Ga0119954_10015332	599	467	no	13	YES	Freshwater	7594	model_14	novel MG contig
	3300009152	Ga0114980_10006673	Ga0114980_100066735	605	4746	no	2	YES	Freshwater	7593	model_8	novel MG contig
	3300009182	Ga0114959_10007928	Ga0114959_100079285	605	111	no	37	no	Freshwater	7583	model_2	novel MG contig
	3300009151	Ga0114962_10008750	Ga0114962_100087503	946	1279	no	6	YES	Freshwater	7581	model_9	novel MG contig
	3300009181	Ga0114969_10008771	Ga0114969_100087712	588	1235	no	6	YES	Freshwater	7579	model_1	novel MG contig
	3300010885	Ga0133913_10104730	Ga0133913_101047304	652	1008	no	7	YES	Freshwater	7578	model_3	novel MG contig
	3300003413	JGI25922J50271_10001211	JGI25922J50271_100012116	531	1397	no	5	no	Freshwater	7578	model_1	novel MG contig
	3300003413	JGI25922J50271_10001211	JGI25922J50271_100012117	572	961	no	7	no	Freshwater	7578	model_1	novel MG contig
	3300005613	Ga0074649_1008690	Ga0074649_10086908	635	366	no	15	YES	Non-marine Saline and Alkaline	7573	model_1	novel MG contig
	3300000502	M590M2_1002211	M590M2_10022116	439	sg_175	no	1	YES	Marine	7565	model_4	novel MG contig
	3300002466	JGI10211J34971_10008803	JGI10211J34971_100088031	63	404	no	14	YES	Non-marine Saline and Alkaline	7562	model_5	novel MG contig
	3300007541	Ga0099848_1003250	Ga0099848_10032506	543	444	no	13	no	Marine	7547	model_5	novel MG contig
	3300010885	Ga0133913_10105621	Ga0133913_101056212	630	203	no	25	YES	Freshwater	7545	model_2	novel MG contig
	3300010885	Ga0133913_10105779	Ga0133913_101057793	550	883	no	8	YES	Freshwater	7540	model_12	novel MG contig
	3300000525	JGI1221J11331_1001579	JGI1221J11331_10015792	569	926	no	7	no	Non-marine Saline and Alkaline	7539	model_1	novel MG contig
	3300003375	JGI26470J50227_1001717	JGI26470J50227_10017176	271	300	no	18	no	Freshwater	7537	model_2	novel MG contig
	3300003375	JGI26470J50227_1001717	JGI26470J50227_10017175	338	84	no	43	no	Freshwater	7537	model_2	novel MG contig
	3300009712	Ga0116165_1005595	Ga0116165_10055956	585	2834	no	3	no	Engineered	7531	model_4	novel MG contig
	3300007236	Ga0075463_10001666	Ga0075463_100016661	504	237	no	21	no	Marine	7522	model_1	novel MG contig
	3300009152	Ga0114980_10006793	Ga0114980_100067931	575	1057	no	7	no	Freshwater	7522	model_2	novel MG contig
	3300010885	Ga0133913_10106358	Ga0133913_101063582	525	1601	no	5	YES	Freshwater	7518	model_1	novel MG contig
	3300014204	Ga0172381_10013970	Ga0172381_100139706	558	sg_176	no	1	YES	Engineered	7517	model_4	novel MG contig
	3300009154	Ga0114963_10007327	Ga0114963_100073277	510	1582	no	5	no	Freshwater	7510	model_2	novel MG contig
	3300002307	JGI24890J29729_1002257	JGI24890J29729_10022575	660	340	no	16	YES	Freshwater	7488	model_2	novel MG contig
	3300005537	Ga0070730_10010810	Ga0070730_100108106	593	sg_177	no	1	YES	Terrestrial(soil)	7470	model_4	novel MG contig
	3300010368	Ga0129324_10005166	Ga0129324_100051663	617	586	no	11	no	Marine	7462	model_1	novel MG contig
	3300009184	Ga0114976_10006191	Ga0114976_100061913	52	760	no	9	YES	Freshwater	7457	model_3	novel MG contig
	3300009184	Ga0114976_10006191	Ga0114976_100061912	567	761	no	9	YES	Freshwater	7457	model_3	novel MG contig
	3300003852	Ga0031655_10004750	Ga0031655_100047507	596	2502	no	3	YES	Freshwater	7457	model_1	novel MG contig
	3300009151	Ga0114962_10009028	Ga0114962_100090283	937	814	no	8	YES	Freshwater	7454	model_9	novel MG contig
	3300007519	Ga0105055_10020843	Ga0105055_100208433	590	2907	no	3	YES	Freshwater	7450	model_12	novel MG contig
	3300009068	Ga0114973_10007145	Ga0114973_100071453	611	433	no	14	YES	Freshwater	7448	model_2	novel MG contig
	3300013093	Ga0164296_1009702	Ga0164296_10097024	610	1325	no	5	no	Freshwater	7415	model_2	novel MG contig
	3300013131	Ga0172373_10018838	Ga0172373_100188387	391	sg_179	no	1	YES	Freshwater	7404	model_1	novel MG contig
	3300013131	Ga0172373_10018838	Ga0172373_100188386	574	sg_178	no	1	YES	Freshwater	7404	model_1	novel MG contig
	3300010885	Ga0133913_10109778	Ga0133913_101097784	592	258	no	20	no	Freshwater	7390	model_1	novel MG contig
	3300006120	Ga0007867_1001255	Ga0007867_10012559	547	1926	no	4	YES	Freshwater	7382	model_13	novel MG contig
	3300009154	Ga0114963_10007612	Ga0114963_100076122	608	3006	no	3	YES	Freshwater	7372	model_2	novel MG contig
	3300010885	Ga0133913_10110446	Ga0133913_101104462	600	1273	no	6	no	Freshwater	7368	model_3	novel MG contig
	3300009163	Ga0114970_10008293	Ga0114970_100082934	611	433	no	14	no	Freshwater	7363	model_2	novel MG contig
	3300010334	Ga0136644_10008246	Ga0136644_100082464	617	676	no	10	YES	Freshwater	7359	model_2	novel MG contig
	3300014819	Ga0119954_1001603	Ga0119954_10016035	625	604	no	10	YES	Freshwater	7348	model_8	novel MG contig
	3300001683	GBIDBA_10008865	GBIDBA_100088651	615	3381	no	2	YES	Marine	7333	model_5	novel MG contig
	3300009068	Ga0114973_10007414	Ga0114973_100074142	563	876	no	8	YES	Freshwater	7290	model_3	novel MG contig
	3300009017	Ga0114616_10002240	Ga0114616_100022408	623	962	no	7	no	Marine	7286	model_4	novel MG contig
	3300005913	Ga0075108_10003012	Ga0075108_100030122	584	1520	no	5	YES	Non-marine Saline and Alkaline	7284	model_11	novel MG contig
	3300011112	Ga0114947_10002504	Ga0114947_100025044	551	sg_180	no	1	YES	Marine	7276	model_5	novel MG contig
	3300005527	Ga0068876_10007667	Ga0068876_100076677	570	355	no	16	no	Freshwater	7275	model_3	novel MG contig
	3300000439	TBL_comb48_EPIDRAFT_1006087	TBL_comb48_EPIDRAFT_10060873	628	52	no	65	no	Freshwater	7275	model_2	novel MG contig
	3300002933	G310J44882_10002583	G310J44882_100025832	628	52	no	65	no	Freshwater	7275	model_2	novel MG contig
	3300007540	Ga0099847_1001930	Ga0099847_10019303	580	341	no	16	YES	Marine	7273	model_1	novel MG contig
	3300010885	Ga0133913_10113240	Ga0133913_101132408	563	876	no	8	no	Freshwater	7271	model_3	novel MG contig
	3300009019	Ga0114783_12863566	Ga0114783_128635662	623	962	no	7	no	Marine	7266	model_4	novel MG contig
	3300014819	Ga0119954_1001631	Ga0119954_10016315	469	2173	no	4	YES	Freshwater	7262	model_8	novel MG contig
	3300011188	Ga0136587_1001100	Ga0136587_10011003	574	902	no	8	YES	Non-marine Saline and Alkaline	7257	model_4	novel MG contig
	3300003375	JGI26470J50227_1001825	JGI26470J50227_10018257	154	187	no	26	YES	Freshwater	7245	model_2	novel MG contig
	3300010885	Ga0133913_10114015	Ga0133913_101140158	308	2072	no	4	YES	Freshwater	7243	model_2	novel MG contig
	3300009015	Ga0114771_13913863	Ga0114771_139138639	623	962	no	7	no	Marine	7237	model_4	novel MG contig
	3300005939	Ga0075123_10003547	Ga0075123_100035476	573	1969	no	4	YES	Non-marine Saline and Alkaline	7227	model_4	novel MG contig
	3300009152	Ga0114980_10007329	Ga0114980_100073297	555	1591	no	5	YES	Freshwater	7226	model_3	novel MG contig
	3300010158	Ga0114960_10008440	Ga0114960_100084401	221	32	no	97	no	Freshwater	7223	model_2	novel MG contig
	3300001519	rank39_1035890	rank39_10358905	360	3366	no	2	YES	Host(ruminant)	7218	model_4	novel MG contig
	3300002641	loc_105131763	loc_1051317635	360	3366	no	2	no	Host(ruminant)	7218	model_4	novel MG contig
	3300001450	JGI24006J15134_10004681	JGI24006J15134_100046815	590	164	no	28	YES	Marine	7198	model_4	novel MG contig
	3300006802	Ga0070749_10007364	Ga0070749_1000736410	524	934	no	7	YES	Marine	7192	model_5	novel MG contig
	3300006123	Ga0007852_1001132	Ga0007852_10011327	628	52	no	65	no	Freshwater	7192	model_2	novel MG contig
	3300005961	Ga0075157_10005123	Ga0075157_100051236	554	sg_181	no	1	YES	Engineered	7179	model_1	novel MG contig
	3300010885	Ga0133913_10116262	Ga0133913_101162623	937	814	no	8	no	Freshwater	7168	model_9	novel MG contig
	3300010157	Ga0114964_10006955	Ga0114964_100069551	595	1541	no	5	YES	Freshwater	7160	model_3	novel MG contig
	3300009182	Ga0114959_10008730	Ga0114959_100087301	610	433	no	14	no	Freshwater	7156	model_2	novel MG contig
	3300006805	Ga0075464_10003667	Ga0075464_100036678	574	1541	no	5	YES	Marine	7128	model_3	novel MG contig
	3300010885	Ga0133913_10117584	Ga0133913_101175845	622	1067	no	7	YES	Freshwater	7123	model_2	novel MG contig
	3300000553	TBL_comb47_HYPODRAFT_10014278	TBL_comb47_HYPODRAFT_100142782	265	sg_182	no	1	no	Freshwater	7121	model_2	novel MG contig
	3300000553	TBL_comb47_HYPODRAFT_10014278	TBL_comb47_HYPODRAFT_100142783	365	1323	no	5	no	Freshwater	7121	model_2	novel MG contig
	3300009161	Ga0114966_10011168	Ga0114966_100111686	109	2782	no	3	no	Freshwater	7118	model_3	novel MG contig
	3300007345	Ga0070752_1005813	Ga0070752_10058138	651	1542	no	5	no	Marine	7115	model_5	novel MG contig
	3300010157	Ga0114964_10007047	Ga0114964_100070473	619	5109	no	2	no	Freshwater	7103	model_2	novel MG contig
	3300009184	Ga0114976_10006815	Ga0114976_100068155	710	561	no	11	no	Freshwater	7092	model_2	novel MG contig
	3300009180	Ga0114979_10007629	Ga0114979_100076297	136	122	no	34	no	Freshwater	7087	model_1	novel MG contig
	3300006802	Ga0070749_10007648	Ga0070749_100076481	360	3382	no	2	no	Marine	7062	model_4	novel MG contig
	3300001681	Abe_10009987	Abe_100099871	598	1700	no	4	no	Marine	7062	model_4	novel MG contig
	3300002098	JGI24219J26650_1001478	JGI24219J26650_10014781	145	200	no	25	no	Freshwater	7061	model_3	novel MG contig
	3300009154	Ga0114963_10008323	Ga0114963_100083232	360	3007	no	3	YES	Freshwater	7048	model_5	novel MG contig
	3300002098	JGI24219J26650_1001487	JGI24219J26650_100148710	548	611	no	10	no	Freshwater	7035	model_3	novel MG contig
	3300014720	Ga0172376_10016243	Ga0172376_100162432	583	101	no	38	YES	Freshwater	7034	model_3	novel MG contig
	3300010157	Ga0114964_10007152	Ga0114964_100071526	673	1278	no	6	no	Freshwater	7030	model_3	novel MG contig
	3300010157	Ga0114964_10007186	Ga0114964_100071867	557	5110	no	2	no	Freshwater	7011	model_15	novel MG contig
	3300012006	Ga0119955_1003583	Ga0119955_10035831	1262	sg_183	no	1	YES	Freshwater	6998	model_8	novel MG contig
	3300003375	JGI26470J50227_1001932	JGI26470J50227_10019326	687	sg_184	no	1	YES	Freshwater	6989	model_1	novel MG contig
	3300012032	Ga0136554_1003394	Ga0136554_10033944	564	926	no	7	no	Non-marine Saline and Alkaline	6987	model_1	novel MG contig
	3300002301	JGI24891J29808_1001035	JGI24891J29808_10010357	568	sg_185	no	1	YES	Freshwater	6986	model_5	novel MG contig
	3300012178	Ga0136557_1004386	Ga0136557_10043863	608	2171	no	4	no	Non-marine Saline and Alkaline	6986	model_4	novel MG contig
	3300010885	Ga0133913_10122013	Ga0133913_101220134	619	1624	no	5	YES	Freshwater	6984	model_2	novel MG contig
	3300009111	Ga0115026_10002123	Ga0115026_100021231	485	sg_186	no	1	YES	Freshwater	6976	model_4	novel MG contig
	3300006106	Ga0007833_1000846	Ga0007833_10008465	660	79	no	45	no	Freshwater	6972	model_2	novel MG contig
	3300005527	Ga0068876_10008321	Ga0068876_100083218	568	515	no	12	no	Freshwater	6963	model_13	novel MG contig
	3300006870	Ga0075479_10003752	Ga0075479_100037522	569	237	no	21	no	Marine	6961	model_1	novel MG contig
	3300009184	Ga0114976_10007096	Ga0114976_100070961	586	203	no	25	no	Freshwater	6961	model_2	novel MG contig
	3300001676	TuiMalila_1002693	TuiMalila_10026931	548	2293	no	3	YES	Marine	6949	model_5	novel MG contig
	3300002091	JGI24028J26656_1001022	JGI24028J26656_10010222	685	223	no	22	YES	Freshwater	6945	model_2	novel MG contig
	3300009187	Ga0114972_10009831	Ga0114972_100098317	539	494	no	12	no	Freshwater	6943	model_3	novel MG contig
	3300002301	JGI24891J29808_1001043	JGI24891J29808_10010439	548	611	no	10	no	Freshwater	6941	model_3	novel MG contig
	3300006916	Ga0070750_10005401	Ga0070750_100054012	524	934	no	7	no	Marine	6940	model_5	novel MG contig
	3300010157	Ga0114964_10007359	Ga0114964_100073593	569	944	no	7	no	Freshwater	6927	model_15	novel MG contig
	3300010885	Ga0133913_10123956	Ga0133913_101239565	688	223	no	22	YES	Freshwater	6922	model_2	novel MG contig
	3300010885	Ga0133913_10124056	Ga0133913_101240566	151	84	no	43	no	Freshwater	6919	model_2	novel MG contig
	3300010885	Ga0133913_10124106	Ga0133913_101241062	634	sg_187	no	1	YES	Freshwater	6918	model_2	novel MG contig
	3300007538	Ga0099851_1003218	Ga0099851_10032189	150	2931	no	3	YES	Marine	6906	model_5	novel MG contig
	3300000502	M590M2_1000447	M590M2_100044712	204	sg_188	no	1	YES	Marine	6899	model_11	novel MG contig
	3300000502	M590M2_1000447	M590M2_100044713	299	sg_189	no	1	YES	Marine	6899	model_11	novel MG contig
	3300001680	KiloMoana_10006211	KiloMoana_100062113	318	3380	no	2	YES	Marine	6895	model_8	novel MG contig
	3300006112	Ga0007857_1001294	Ga0007857_10012944	660	79	no	45	no	Freshwater	6894	model_2	novel MG contig
	3300004095	Ga0007829_10000622	Ga0007829_100006221	669	sg_190	no	1	YES	Freshwater	6890	model_2	novel MG contig
	3300006919	Ga0070746_10006343	Ga0070746_100063431	94	sg_191	no	1	YES	Marine	6886	model_5	novel MG contig
	3300000502	M590M2_1009725	M590M2_10097255	551	2247	no	3	YES	Marine	6886	model_11	novel MG contig
	3300003757	Ga0041910_1004259	Ga0041910_10042595	332	sg_192	no	1	YES	Engineered	6873	model_3	novel MG contig
	3300009161	Ga0114966_10011937	Ga0114966_100119375	600	1273	no	6	YES	Freshwater	6873	model_3	novel MG contig
	3300003757	Ga0041910_1004259	Ga0041910_10042596	264	sg_193	no	1	no	Engineered	6873	model_3	novel MG contig
	3300003797	Ga0007846_1000371	Ga0007846_10003711	596	2463	no	3	no	Freshwater	6870	model_2	novel MG contig
	3300002301	JGI24891J29808_1001058	JGI24891J29808_10010582	699	367	no	15	no	Freshwater	6844	model_2	novel MG contig
	3300010160	Ga0114967_10010870	Ga0114967_100108704	902	888	no	8	no	Freshwater	6839	model_9	novel MG contig
	3300009414	Ga0114909_1003613	Ga0114909_10036139	628	432	no	14	no	Marine	6836	model_2	novel MG contig
	3300007540	Ga0099847_1002187	Ga0099847_10021876	581	165	no	28	YES	Marine	6828	model_1	novel MG contig
	3300010885	Ga0133913_10127114	Ga0133913_101271143	644	sg_194	no	1	YES	Freshwater	6825	model_2	novel MG contig
	3300010885	Ga0133913_10127221	Ga0133913_101272214	633	sg_195	no	1	YES	Freshwater	6822	model_3	novel MG contig
	3300009184	Ga0114976_10007442	Ga0114976_100074425	242	674	no	10	no	Freshwater	6809	model_2	novel MG contig
	3300009684	Ga0114958_10008062	Ga0114958_100080621	272	32	no	97	no	Freshwater	6808	model_2	novel MG contig
	3300009163	Ga0114970_10009626	Ga0114970_100096263	593	810	no	8	no	Freshwater	6806	model_1	novel MG contig
	3300010354	Ga0129333_10017573	Ga0129333_100175735	659	4481	no	2	no	Marine	6806	model_5	novel MG contig
	3300002933	G310J44882_10002876	G310J44882_100028764	628	52	no	65	no	Freshwater	6805	model_2	novel MG contig
	3300004088	Ga0051987_10004047	Ga0051987_100040474	585	3728	no	2	YES	Freshwater	6800	model_11	novel MG contig
	3300002307	JGI24890J29729_1002557	JGI24890J29729_10025575	86	2307	no	3	YES	Freshwater	6791	model_2	novel MG contig
	3300002307	JGI24890J29729_1002557	JGI24890J29729_10025574	523	3393	no	2	YES	Freshwater	6791	model_2	novel MG contig
	3300009183	Ga0114974_10010310	Ga0114974_100103104	682	1066	no	7	YES	Freshwater	6784	model_2	novel MG contig
	3300010885	Ga0133913_10128570	Ga0133913_101285703	613	433	no	14	YES	Freshwater	6782	model_2	novel MG contig
	3300005583	Ga0049085_10002976	Ga0049085_100029764	72	sg_196	no	1	YES	Freshwater	6773	model_3	novel MG contig
	3300005583	Ga0049085_10002976	Ga0049085_100029763	604	316	no	17	YES	Freshwater	6773	model_3	novel MG contig
	3300009159	Ga0114978_10011570	Ga0114978_100115701	580	111	no	37	no	Freshwater	6773	model_2	novel MG contig
	3300006120	Ga0007867_1001464	Ga0007867_10014642	677	446	no	13	no	Freshwater	6773	model_2	novel MG contig
	3300009151	Ga0114962_10010696	Ga0114962_100106965	429	465	no	13	no	Freshwater	6771	model_3	novel MG contig
	3300001450	JGI24006J15134_10005275	JGI24006J15134_100052753	582	164	no	28	YES	Marine	6750	model_4	novel MG contig
	3300005662	Ga0078894_10012338	Ga0078894_100123381	119	1848	no	4	no	Freshwater	6750	model_1	novel MG contig
	3300009711	Ga0116166_1008088	Ga0116166_10080881	377	sg_197	no	1	no	Engineered	6745	model_4	novel MG contig
	3300010885	Ga0133913_10130197	Ga0133913_101301971	415	1195	no	6	YES	Freshwater	6736	model_2	novel MG contig
	3300009164	Ga0114975_10007917	Ga0114975_100079174	900	888	no	8	no	Freshwater	6732	model_9	novel MG contig
	3300004806	Ga0007854_10006714	Ga0007854_100067144	660	79	no	45	no	Freshwater	6730	model_2	novel MG contig
	3300010885	Ga0133913_10130670	Ga0133913_101306705	580	1619	no	5	YES	Freshwater	6723	model_4	novel MG contig
	3300010885	Ga0133913_10130833	Ga0133913_101308331	233	5168	no	2	YES	Freshwater	6719	model_2	novel MG contig
	3300010885	Ga0133913_10130860	Ga0133913_101308601	318	959	no	7	no	Freshwater	6718	model_3	novel MG contig
	3300012006	Ga0119955_1003786	Ga0119955_10037865	283	3050	no	3	no	Freshwater	6711	model_8	novel MG contig
	3300006108	Ga0007862_1001431	Ga0007862_10014315	660	79	no	45	no	Freshwater	6695	model_2	novel MG contig
	3300009187	Ga0114972_10010542	Ga0114972_100105426	237	454	no	13	no	Freshwater	6693	model_2	novel MG contig
	3300013093	Ga0164296_1011130	Ga0164296_10111303	560	745	no	9	no	Freshwater	6692	model_15	novel MG contig
	3300005914	Ga0075117_1005028	Ga0075117_10050285	597	165	no	28	no	Non-marine Saline and Alkaline	6690	model_1	novel MG contig
	3300010885	Ga0133913_10131983	Ga0133913_101319836	600	467	no	13	no	Freshwater	6686	model_14	novel MG contig
	3300007628	Ga0102937_1003720	Ga0102937_10037205	623	2950	no	3	YES	Terrestrial(soil)	6684	model_5	novel MG contig
	3300007960	Ga0099850_1004292	Ga0099850_10042925	543	627	no	10	no	Marine	6676	model_5	novel MG contig
	3300009081	Ga0105098_10002444	Ga0105098_100024447	436	sg_198	no	1	YES	Freshwater	6675	model_4	novel MG contig
	3300007346	Ga0070753_1005028	Ga0070753_10050289	265	260	no	20	no	Marine	6675	model_1	novel MG contig
	3300010885	Ga0133913_10132663	Ga0133913_101326634	594	174	no	28	no	Freshwater	6668	model_1	novel MG contig
	3300009151	Ga0114962_10011004	Ga0114962_100110047	345	854	no	8	YES	Freshwater	6661	model_2	novel MG contig
	3300010885	Ga0133913_10133135	Ga0133913_101331351	590	1541	no	5	no	Freshwater	6655	model_3	novel MG contig
	3300006105	Ga0007819_1001801	Ga0007819_10018015	651	346	no	16	no	Freshwater	6652	model_2	novel MG contig
	3300004807	Ga0007809_10003077	Ga0007809_100030771	620	604	no	10	no	Freshwater	6642	model_8	novel MG contig
	3300006039	Ga0073915_10000440	Ga0073915_100004402	558	sg_199	no	1	YES	Terrestrial(soil)	6635	model_1	novel MG contig
	3300004686	Ga0065173_1000597	Ga0065173_10005974	660	79	no	45	no	Freshwater	6634	model_2	novel MG contig
	3300004694	Ga0065170_1000328	Ga0065170_10003284	660	79	no	45	no	Freshwater	6634	model_2	novel MG contig
	3300009154	Ga0114963_10009468	Ga0114963_100094687	511	465	no	13	no	Freshwater	6629	model_3	novel MG contig
	3300006919	Ga0070746_10006781	Ga0070746_100067816	341	647	no	10	no	Marine	6623	model_3	novel MG contig
	3300003797	Ga0007846_1000409	Ga0007846_10004097	628	52	no	65	no	Freshwater	6620	model_2	novel MG contig
	3300010158	Ga0114960_10009851	Ga0114960_100098512	583	93	no	41	no	Freshwater	6608	model_3	novel MG contig
	3300010885	Ga0133913_10135719	Ga0133913_101357197	299	1476	no	5	no	Freshwater	6586	model_2	novel MG contig
	3300007074	Ga0075110_1002856	Ga0075110_10028562	585	4322	no	2	YES	Non-marine Saline and Alkaline	6585	model_1	novel MG contig
	3300008255	Ga0100403_1008086	Ga0100403_10080861	624	2041	no	4	YES	Freshwater	6583	model_4	novel MG contig
	3300013005	Ga0164292_10013960	Ga0164292_100139608	314	sg_200	no	1	no	Freshwater	6576	model_1	novel MG contig
	3300002466	JGI10211J34971_10011348	JGI10211J34971_100113482	594	546	no	11	no	Non-marine Saline and Alkaline	6561	model_1	novel MG contig
	3300007541	Ga0099848_1004289	Ga0099848_10042891	619	2936	no	3	YES	Marine	6560	model_5	novel MG contig
	3300002933	G310J44882_10003048	G310J44882_100030481	496	2251	no	3	no	Freshwater	6560	model_4	novel MG contig
	3300010885	Ga0133913_10136777	Ga0133913_101367772	585	1235	no	6	YES	Freshwater	6559	model_1	novel MG contig
	3300004152	Ga0062386_100010579	Ga0062386_1000105795	689	sg_201	no	1	YES	Terrestrial(soil)	6557	model_5	novel MG contig
	3300012147	Ga0136588_1001711	Ga0136588_10017115	596	5222	no	2	no	Non-marine Saline and Alkaline	6554	model_2	novel MG contig
	3300009712	Ga0116165_1006868	Ga0116165_10068684	565	sg_202	no	1	YES	Engineered	6553	model_4	novel MG contig
	3300002091	JGI24028J26656_1001091	JGI24028J26656_10010915	570	3388	no	2	YES	Freshwater	6550	model_13	novel MG contig
	3300009684	Ga0114958_10008578	Ga0114958_100085781	138	342	no	16	no	Freshwater	6541	model_1	novel MG contig
	3300010885	Ga0133913_10137504	Ga0133913_101375042	550	1058	no	7	no	Freshwater	6540	model_3	novel MG contig
	3300010885	Ga0133913_10138233	Ga0133913_101382331	131	342	no	16	no	Freshwater	6522	model_1	novel MG contig
	3300009184	Ga0114976_10008167	Ga0114976_100081671	299	4901	no	2	YES	Freshwater	6518	model_1	novel MG contig
	3300012031	Ga0136561_1001542	Ga0136561_10015421	574	902	no	8	no	Non-marine Saline and Alkaline	6517	model_4	novel MG contig
	3300010885	Ga0133913_10138652	Ga0133913_101386521	309	sg_203	no	1	no	Freshwater	6511	model_8	novel MG contig
	3300006105	Ga0007819_1001876	Ga0007819_10018761	214	1458	no	5	no	Freshwater	6508	model_9	novel MG contig
	3300004095	Ga0007829_10000713	Ga0007829_100007133	576	1832	no	4	no	Freshwater	6501	model_10	novel MG contig
	3300006802	Ga0070749_10008980	Ga0070749_100089801	474	647	no	10	no	Marine	6495	model_3	novel MG contig
	3300004807	Ga0007809_10003214	Ga0007809_100032144	660	79	no	45	no	Freshwater	6494	model_2	novel MG contig
	3300004687	Ga0065174_1000650	Ga0065174_10006502	677	446	no	13	no	Freshwater	6494	model_2	novel MG contig
	3300006071	Ga0007876_1002091	Ga0007876_10020912	630	604	no	10	no	Freshwater	6487	model_8	novel MG contig
	3300005913	Ga0075108_10003660	Ga0075108_100036605	588	165	no	28	no	Non-marine Saline and Alkaline	6480	model_1	novel MG contig
	3300010885	Ga0133913_10140008	Ga0133913_101400085	649	346	no	16	YES	Freshwater	6476	model_2	novel MG contig
	3300006127	Ga0007805_1001970	Ga0007805_10019706	581	4435	no	2	YES	Freshwater	6470	model_12	novel MG contig
	3300014818	Ga0134300_1004965	Ga0134300_10049651	479	sg_204	no	1	YES	Marine	6464	model_1	novel MG contig
	3300009158	Ga0114977_10008623	Ga0114977_100086234	600	3017	no	3	YES	Freshwater	6462	model_1	novel MG contig
	3300009548	Ga0116107_1004631	Ga0116107_10046313	562	sg_205	no	1	YES	Freshwater	6458	model_4	novel MG contig
	3300009441	Ga0115007_10007644	Ga0115007_100076443	593	4967	no	2	no	Marine	6455	model_1	novel MG contig
	3300002092	JGI24218J26658_1001675	JGI24218J26658_10016751	222	32	no	97	no	Freshwater	6445	model_2	novel MG contig
	3300010885	Ga0133913_10141847	Ga0133913_101418476	359	sg_206	no	1	YES	Freshwater	6430	model_13	novel MG contig
	3300010885	Ga0133913_10142344	Ga0133913_101423445	634	1008	no	7	YES	Freshwater	6417	model_3	novel MG contig
	3300010885	Ga0133913_10142492	Ga0133913_101424927	477	sg_207	no	1	YES	Freshwater	6413	model_3	novel MG contig
	3300006875	Ga0075473_10003430	Ga0075473_100034302	500	151	no	30	no	Marine	6411	model_2	novel MG contig
	3300004807	Ga0007809_10003314	Ga0007809_100033143	575	sg_208	no	1	YES	Freshwater	6398	model_4	novel MG contig
	3300003814	Ga0007877_1000721	Ga0007877_10007213	628	52	no	65	no	Freshwater	6398	model_2	novel MG contig
	3300006104	Ga0007882_10005974	Ga0007882_100059742	651	346	no	16	no	Freshwater	6393	model_2	novel MG contig
	3300013131	Ga0172373_10023063	Ga0172373_100230632	583	101	no	38	no	Freshwater	6387	model_3	novel MG contig
	3300009173	Ga0114996_10021860	Ga0114996_100218601	403	889	no	8	no	Marine	6385	model_1	novel MG contig
	3300007960	Ga0099850_1004694	Ga0099850_10046946	527	231	no	22	YES	Marine	6381	model_5	novel MG contig
	3300006115	Ga0007816_1001597	Ga0007816_10015971	651	346	no	16	YES	Freshwater	6381	model_2	novel MG contig
	3300007722	Ga0105051_10017277	Ga0105051_100172773	622	347	no	16	no	Freshwater	6367	model_2	novel MG contig
	3300002835	B570J40625_100045837	B570J40625_1000458375	437	sg_209	YES	1	YES	Freshwater	6363	model_3	published MG contig
	3300010316	Ga0136655_1003608	Ga0136655_10036085	538	1035	no	7	no	Marine	6345	model_5	novel MG contig
	3300010368	Ga0129324_10006800	Ga0129324_100068003	576	sg_210	no	1	YES	Marine	6340	model_4	novel MG contig
	3300008012	Ga0075480_10008820	Ga0075480_100088201	346	349	no	16	no	Marine	6340	model_1	novel MG contig
	3300004807	Ga0007809_10003367	Ga0007809_100033678	271	sg_211	no	1	no	Freshwater	6337	model_2	novel MG contig
	3300005581	Ga0049081_10003025	Ga0049081_100030252	564	1946	no	4	YES	Freshwater	6335	model_2	novel MG contig
	3300007538	Ga0099851_1003840	Ga0099851_10038406	328	2932	no	3	no	Marine	6334	model_1	novel MG contig
	3300006919	Ga0070746_10007457	Ga0070746_100074578	251	192	no	26	no	Marine	6314	model_5	novel MG contig
	3300010885	Ga0133913_10146633	Ga0133913_101466331	609	1237	no	6	no	Freshwater	6314	model_3	novel MG contig
	3300010885	Ga0133913_10147435	Ga0133913_101474356	571	4435	no	2	YES	Freshwater	6294	model_12	novel MG contig
	3300013005	Ga0164292_10015260	Ga0164292_100152609	255	sg_212	no	1	no	Freshwater	6288	model_3	novel MG contig
	3300005988	Ga0075160_10006972	Ga0075160_100069722	606	1979	no	4	YES	Engineered	6283	model_12	novel MG contig
	3300009154	Ga0114963_10010528	Ga0114963_100105281	552	2054	no	4	no	Freshwater	6281	model_2	novel MG contig
	3300009172	Ga0114995_10009029	Ga0114995_100090295	596	1602	no	5	no	Marine	6280	model_1	novel MG contig
	3300010334	Ga0136644_10011070	Ga0136644_100110702	598	2987	no	3	no	Freshwater	6279	model_15	novel MG contig
	3300009151	Ga0114962_10012236	Ga0114962_100122364	552	2054	no	4	YES	Freshwater	6277	model_2	novel MG contig
	3300009151	Ga0114962_10012236	Ga0114962_100122363	120	1126	no	6	no	Freshwater	6277	model_2	novel MG contig
	3300007516	Ga0105050_10019427	Ga0105050_100194272	63	19	no	136	YES	Freshwater	6273	model_2	novel MG contig
	3300007722	Ga0105051_10017688	Ga0105051_100176884	585	4546	no	2	YES	Freshwater	6272	model_2	novel MG contig
	3300006122	Ga0007837_1000602	Ga0007837_10006025	674	414	no	14	no	Freshwater	6265	model_2	novel MG contig
	3300011189	Ga0136558_1004333	Ga0136558_10043333	569	3166	no	3	YES	Non-marine Saline and Alkaline	6261	model_3	novel MG contig
	3300009151	Ga0114962_10012297	Ga0114962_100122975	598	2987	no	3	YES	Freshwater	6260	model_15	novel MG contig
	3300007519	Ga0105055_10028168	Ga0105055_100281682	620	316	no	17	YES	Freshwater	6250	model_3	novel MG contig
	3300013094	Ga0164297_10012038	Ga0164297_100120386	310	300	no	18	no	Freshwater	6250	model_2	novel MG contig
	3300013094	Ga0164297_10012038	Ga0164297_100120385	338	84	no	43	no	Freshwater	6250	model_2	novel MG contig
	3300007520	Ga0105054_10027847	Ga0105054_100278472	620	316	no	17	no	Freshwater	6250	model_3	novel MG contig
	3300006802	Ga0070749_10009764	Ga0070749_100097647	209	793	no	8	YES	Marine	6234	model_1	novel MG contig
	2199352018	QLA_contig00300.300	QLA_00102600	77	64	no	53	YES	Non-marine Saline and Alkaline	6226	model_1	novel MG contig
	3300002307	JGI24890J29729_1002880	JGI24890J29729_10028801	218	32	no	97	no	Freshwater	6226	model_2	novel MG contig
	3300009152	Ga0114980_10009715	Ga0114980_100097151	444	1705	no	4	no	Freshwater	6226	model_2	novel MG contig
	3300010885	Ga0133913_10150572	Ga0133913_101505721	591	sg_213	no	1	YES	Freshwater	6223	model_10	novel MG contig
	SRS476051	k119_94491	93904_2	851	1644	no	5	YES	human_gut	6219	model_4	novel MG contig
	3300007542	Ga0099846_1003729	Ga0099846_10037294	595	297	no	18	no	Marine	6210	model_6	novel MG contig
	3300006071	Ga0007876_1002263	Ga0007876_100226310	699	367	no	15	no	Freshwater	6199	model_2	novel MG contig
	3300009784	Ga0123357_10042330	Ga0123357_100423307	632	sg_214	no	1	YES	Host(arthropoda)	6194	model_7	novel MG contig
	3300007593	Ga0102918_1000946	Ga0102918_10009462	440	151	no	30	no	Marine	6185	model_2	novel MG contig
	3300008050	Ga0098052_1006943	Ga0098052_10069433	568	sg_215	no	1	YES	Marine	6178	model_2	novel MG contig
	3300009158	Ga0114977_10009483	Ga0114977_100094836	177	3607	no	2	no	Freshwater	6176	model_2	novel MG contig
	3300009180	Ga0114979_10009969	Ga0114979_100099693	577	754	no	9	no	Freshwater	6170	model_1	novel MG contig
	3300010316	Ga0136655_1003793	Ga0136655_10037931	288	694	no	9	no	Marine	6169	model_5	novel MG contig
	3300009151	Ga0114962_10012708	Ga0114962_100127083	598	880	no	8	YES	Freshwater	6154	model_3	novel MG contig
	3300006103	Ga0007813_1002041	Ga0007813_10020415	508	346	no	16	no	Freshwater	6151	model_2	novel MG contig
	3300010885	Ga0133913_10153919	Ga0133913_101539191	827	4851	no	2	no	Freshwater	6149	model_9	novel MG contig
	3300010882	Ga0123354_10052392	Ga0123354_100523923	605	765	no	9	YES	Host(arthropoda)	6148	model_7	novel MG contig
	3300009151	Ga0114962_10012756	Ga0114962_100127564	631	1581	no	5	YES	Freshwater	6141	model_8	novel MG contig
	3300014720	Ga0172376_10020033	Ga0172376_100200338	255	3156	no	3	YES	Freshwater	6133	model_2	novel MG contig
	3300013138	Ga0172371_10030624	Ga0172371_100306246	230	5370	no	2	no	Freshwater	6130	model_3	novel MG contig
	3300013138	Ga0172371_10030624	Ga0172371_100306245	524	5373	no	2	no	Freshwater	6130	model_5	novel MG contig
	3300005659	Ga0073900_10005752	Ga0073900_100057524	795	sg_216	no	1	YES	Engineered	6127	model_10	novel MG contig
	3300010885	Ga0133913_10154985	Ga0133913_101549853	569	944	no	7	no	Freshwater	6126	model_15	novel MG contig
	3300005399	Ga0066860_10004280	Ga0066860_100042802	180	421	no	14	YES	Marine	6123	model_5	novel MG contig
	3300012029	Ga0136572_1001782	Ga0136572_10017821	576	289	no	19	no	Non-marine Saline and Alkaline	6119	model_6	novel MG contig
	3300010157	Ga0114964_10009122	Ga0114964_100091222	360	3007	no	3	no	Freshwater	6111	model_5	novel MG contig
	3300013131	Ga0172373_10024490	Ga0172373_100244905	580	873	no	8	YES	Freshwater	6107	model_3	novel MG contig
	3300010885	Ga0133913_10156008	Ga0133913_101560084	612	1594	no	5	YES	Freshwater	6105	model_2	novel MG contig
	3300010885	Ga0133913_10155988	Ga0133913_101559882	668	291	no	19	no	Freshwater	6105	model_2	novel MG contig
	3300006802	Ga0070749_10010181	Ga0070749_100101811	576	933	no	7	YES	Marine	6102	model_1	novel MG contig
	3300014495	Ga0182015_10017073	Ga0182015_100170737	576	sg_217	no	1	YES	Terrestrial(soil)	6098	model_4	novel MG contig
	3300003541	JGI20214J51650_10009542	JGI20214J51650_100095425	623	962	no	7	no	Marine	6096	model_4	novel MG contig
	3300009151	Ga0114962_10012904	Ga0114962_100129041	368	587	no	11	no	Freshwater	6095	model_2	novel MG contig
	3300006071	Ga0007876_1002323	Ga0007876_10023233	644	52	no	65	YES	Freshwater	6089	model_2	novel MG contig
	3300004092	Ga0062389_100010113	Ga0062389_1000101136	633	2539	no	3	no	Terrestrial(soil)	6088	model_4	novel MG contig
	3300007723	Ga0102928_1006839	Ga0102928_10068396	535	4627	no	2	no	Terrestrial(soil)	6086	model_4	novel MG contig
	3300004635	Ga0062388_100005882	Ga0062388_1000058826	633	2539	no	3	YES	Terrestrial(soil)	6083	model_4	novel MG contig
	3300004082	Ga0062384_100002173	Ga0062384_1000021736	633	2539	no	3	no	Terrestrial(soil)	6083	model_4	novel MG contig
	3300001213	JGIcombinedJ13530_100223357	JGIcombinedJ13530_1002233577	431	sg_218	no	1	YES	Marine	6080	model_4	novel MG contig
	3300009151	Ga0114962_10012961	Ga0114962_100129615	510	1582	no	5	YES	Freshwater	6078	model_2	novel MG contig
	3300006122	Ga0007837_1000641	Ga0007837_10006412	663	332	no	17	YES	Freshwater	6078	model_2	novel MG contig
	3300009068	Ga0114973_10010310	Ga0114973_100103101	380	1573	no	5	no	Freshwater	6075	model_3	novel MG contig
	3300004807	Ga0007809_10003650	Ga0007809_100036503	606	1918	no	4	YES	Freshwater	6074	model_1	novel MG contig
	3300001867	JGI12627J18819_10003176	JGI12627J18819_100031768	589	sg_219	no	1	YES	Terrestrial(soil)	6072	model_4	novel MG contig
	3300010885	Ga0133913_10157697	Ga0133913_101576974	83	318	no	17	YES	Freshwater	6069	model_3	novel MG contig
	3300005712	Ga0070764_10005393	Ga0070764_100053939	232	sg_220	no	1	YES	Terrestrial(soil)	6068	model_4	novel MG contig
	3300002408	B570J29032_109953296	B570J29032_1099532966	546	2344	no	3	no	Freshwater	6066	model_3	novel MG contig
	3300009441	Ga0115007_10008686	Ga0115007_100086865	556	164	no	28	YES	Marine	6064	model_4	novel MG contig
	3300006867	Ga0075476_10005158	Ga0075476_100051581	106	558	no	11	no	Marine	6064	model_1	novel MG contig
	3300006127	Ga0007805_1002197	Ga0007805_10021971	595	346	no	16	no	Freshwater	6064	model_2	novel MG contig
	3300007346	Ga0070753_1005961	Ga0070753_10059616	540	63	no	54	no	Marine	6058	model_5	novel MG contig
	3300006109	Ga0007870_1001485	Ga0007870_10014855	628	52	no	65	no	Freshwater	6044	model_2	novel MG contig
	3300006072	Ga0007881_1002923	Ga0007881_10029235	595	346	no	16	no	Freshwater	6041	model_2	novel MG contig
	3300007539	Ga0099849_1005059	Ga0099849_10050594	523	443	no	13	YES	Marine	6034	model_5	novel MG contig
	3300009164	Ga0114975_10009724	Ga0114975_100097245	584	174	no	28	YES	Freshwater	6017	model_1	novel MG contig
	3300009154	Ga0114963_10011446	Ga0114963_100114468	204	882	no	8	no	Freshwater	6014	model_2	novel MG contig
	3300009416	Ga0124846_1004187	Ga0124846_10041878	163	sg_221	no	1	no	Engineered	6013	model_4	novel MG contig
	3300012269	Ga0136560_1004865	Ga0136560_10048652	555	1520	no	5	no	Non-marine Saline and Alkaline	6007	model_11	novel MG contig
	3300006916	Ga0070750_10007132	Ga0070750_100071321	137	108	no	37	YES	Marine	6006	model_5	novel MG contig
	3300010885	Ga0133913_10160944	Ga0133913_101609444	694	223	no	22	YES	Freshwater	6002	model_2	novel MG contig
	3300010885	Ga0133913_10161062	Ga0133913_101610625	292	3163	no	3	YES	Freshwater	5999	model_2	novel MG contig
	3300009187	Ga0114972_10013040	Ga0114972_100130406	556	3078	no	3	YES	Freshwater	5998	model_5	novel MG contig
	3300000553	TBL_comb47_HYPODRAFT_10017669	TBL_comb47_HYPODRAFT_100176691	144	1669	no	4	no	Freshwater	5994	model_8	novel MG contig
	3300010885	Ga0133913_10161704	Ga0133913_101617043	580	101	no	38	no	Freshwater	5986	model_3	novel MG contig
	3300006071	Ga0007876_1002400	Ga0007876_10024002	651	346	no	16	no	Freshwater	5984	model_2	novel MG contig
	3300009182	Ga0114959_10011681	Ga0114959_100116814	511	465	no	13	no	Freshwater	5983	model_3	novel MG contig
	3300010158	Ga0114960_10011635	Ga0114960_100116354	511	465	no	13	no	Freshwater	5981	model_3	novel MG contig
	3300009158	Ga0114977_10010146	Ga0114977_100101465	540	1058	no	7	no	Freshwater	5967	model_3	novel MG contig
	3300010885	Ga0133913_10162736	Ga0133913_101627366	596	4762	no	2	YES	Freshwater	5965	model_14	novel MG contig
	3300010885	Ga0133913_10162823	Ga0133913_101628234	678	sg_222	no	1	YES	Freshwater	5963	model_2	novel MG contig
	3300006104	Ga0007882_10006748	Ga0007882_100067484	628	52	no	65	no	Freshwater	5961	model_2	novel MG contig
	3300007519	Ga0105055_10030613	Ga0105055_100306133	591	1548	no	5	YES	Freshwater	5956	model_3	novel MG contig
	ERS608530	k95_36973	35497_1	392	2197	no	4	YES	human_gut	5955	model_5	novel MG contig
	3300005582	Ga0049080_10002873	Ga0049080_100028736	564	1946	no	4	no	Freshwater	5955	model_2	novel MG contig
	3300010885	Ga0133913_10163629	Ga0133913_101636295	565	2075	no	4	YES	Freshwater	5946	model_3	novel MG contig
	3300012920	Ga0160423_10014873	Ga0160423_100148732	588	341	no	16	YES	Marine	5944	model_1	novel MG contig
	3300009151	Ga0114962_10013505	Ga0114962_100135055	613	1056	no	7	YES	Freshwater	5937	model_15	novel MG contig
	3300010160	Ga0114967_10013750	Ga0114967_100137503	593	810	no	8	no	Freshwater	5927	model_1	novel MG contig
	3300003404	JGI25920J50251_10003170	JGI25920J50251_100031702	569	3553	no	2	YES	Freshwater	5916	model_5	novel MG contig
	3300001676	TuiMalila_1002641	TuiMalila_10026412	617	3378	no	2	YES	Marine	5914	model_5	novel MG contig
	3300009154	Ga0114963_10011808	Ga0114963_100118083	607	1579	no	5	no	Freshwater	5912	model_14	novel MG contig
	3300006116	Ga0007807_1002126	Ga0007807_10021265	620	974	no	7	YES	Freshwater	5906	model_2	novel MG contig
	3300006802	Ga0070749_10010808	Ga0070749_100108084	679	4481	no	2	YES	Marine	5902	model_5	novel MG contig
	3300002092	JGI24218J26658_1001868	JGI24218J26658_10018686	495	611	no	10	no	Freshwater	5901	model_3	novel MG contig
	3300014818	Ga0134300_1005423	Ga0134300_10054235	589	889	no	8	YES	Marine	5899	model_1	novel MG contig
	3300010885	Ga0133913_10166306	Ga0133913_101663065	577	754	no	9	no	Freshwater	5894	model_1	novel MG contig
	3300004807	Ga0007809_10003893	Ga0007809_100038933	650	2686	no	3	no	Freshwater	5893	model_3	novel MG contig
	3300007516	Ga0105050_10020990	Ga0105050_100209901	251	793	no	8	no	Freshwater	5888	model_1	novel MG contig
	3300000756	JGI12421J11937_10004027	JGI12421J11937_100040274	318	sg_84	no	1	YES	Freshwater	5877	model_12	novel MG contig
	3300000756	JGI12421J11937_10004027	JGI12421J11937_100040273	617	1670	no	4	YES	Freshwater	5877	model_1	novel MG contig
	3300003793	Ga0007847_100168	Ga0007847_1001684	628	52	no	65	no	Freshwater	5865	model_2	novel MG contig
	3300014720	Ga0172376_10021600	Ga0172376_100216003	615	468	no	13	YES	Freshwater	5853	model_3	novel MG contig
	3300010885	Ga0133913_10168449	Ga0133913_101684495	331	5118	no	2	YES	Freshwater	5851	model_2	novel MG contig
	3300010885	Ga0133913_10168449	Ga0133913_101684496	269	1718	no	4	no	Freshwater	5851	model_2	novel MG contig
	3300010334	Ga0136644_10012612	Ga0136644_100126128	164	122	no	34	no	Freshwater	5848	model_1	novel MG contig
	3300000439	TBL_comb48_EPIDRAFT_1008504	TBL_comb48_EPIDRAFT_10085047	234	sg_82	no	1	YES	Freshwater	5842	model_5	novel MG contig
	3300007519	Ga0105055_10031621	Ga0105055_100316215	581	2908	no	3	YES	Freshwater	5841	model_1	novel MG contig
	3300012147	Ga0136588_1002013	Ga0136588_10020131	574	902	no	8	no	Non-marine Saline and Alkaline	5836	model_4	novel MG contig
	3300010354	Ga0129333_10023629	Ga0129333_100236294	666	sg_223	no	1	YES	Marine	5831	model_3	novel MG contig
	3300006072	Ga0007881_1003104	Ga0007881_10031041	339	796	no	8	no	Freshwater	5830	model_2	novel MG contig
	3300010885	Ga0133913_10169922	Ga0133913_101699221	685	223	no	22	YES	Freshwater	5824	model_2	novel MG contig
	3300010368	Ga0129324_10007834	Ga0129324_100078344	583	546	no	11	no	Marine	5816	model_1	novel MG contig
	3300009180	Ga0114979_10011154	Ga0114979_100111544	602	1065	no	7	no	Freshwater	5816	model_14	novel MG contig
	3300010354	Ga0129333_10023766	Ga0129333_100237663	611	sg_224	no	1	YES	Marine	5813	model_3	novel MG contig
	3300006104	Ga0007882_10007067	Ga0007882_100070678	182	2330	no	3	no	Freshwater	5811	model_2	novel MG contig
	3300010885	Ga0133913_10170796	Ga0133913_101707963	619	5109	no	2	YES	Freshwater	5808	model_2	novel MG contig
	3300000176	TB03JUN2009E_c001537	TB03JUN2009E_0015371	157	1669	no	4	no	Freshwater	5804	model_8	novel MG contig
	3300006103	Ga0007813_1002271	Ga0007813_10022713	1006	352	no	16	no	Freshwater	5799	model_9	novel MG contig
	3300007539	Ga0099849_1005488	Ga0099849_10054884	612	sg_225	no	1	YES	Marine	5795	model_4	novel MG contig
	3300010158	Ga0114960_10012335	Ga0114960_100123352	526	2983	no	3	no	Freshwater	5793	model_2	novel MG contig
	3300010885	Ga0133913_10172046	Ga0133913_101720462	679	2984	no	3	no	Freshwater	5785	model_2	novel MG contig
	3300005614	Ga0068856_100025323	Ga0068856_1000253232	612	sg_226	no	1	YES	Host(plants)	5784	model_4	novel MG contig
	3300003793	Ga0007847_100171	Ga0007847_1001711	308	1121	no	6	no	Freshwater	5784	model_2	novel MG contig
	3300009688	Ga0116176_10011669	Ga0116176_100116699	225	sg_227	no	1	no	Engineered	5780	model_4	novel MG contig
	3300009180	Ga0114979_10011312	Ga0114979_100113122	583	101	no	38	YES	Freshwater	5773	model_3	novel MG contig
	3300005914	Ga0075117_1006266	Ga0075117_10062665	588	165	no	28	YES	Non-marine Saline and Alkaline	5771	model_1	novel MG contig
	3300000502	M590M2_1011972	M590M2_101197214	189	sg_228	no	1	YES	Marine	5768	model_11	novel MG contig
	3300013138	Ga0172371_10033421	Ga0172371_100334213	615	468	no	13	no	Freshwater	5768	model_3	novel MG contig
	3300011189	Ga0136558_1004942	Ga0136558_10049422	608	2171	no	4	no	Non-marine Saline and Alkaline	5765	model_4	novel MG contig
	3300007541	Ga0099848_1005557	Ga0099848_10055571	215	4599	no	2	YES	Marine	5759	model_5	novel MG contig
	3300010885	Ga0133913_10173460	Ga0133913_101734602	334	sg_229	no	1	no	Freshwater	5759	model_3	novel MG contig
	3300010885	Ga0133913_10173699	Ga0133913_101736992	602	111	no	37	no	Freshwater	5754	model_2	novel MG contig
	3300009548	Ga0116107_1005684	Ga0116107_10056845	564	3111	no	3	YES	Freshwater	5751	model_4	novel MG contig
	3300001680	KiloMoana_10008290	KiloMoana_100082903	664	sg_230	no	1	YES	Marine	5740	model_4	novel MG contig
	3300004097	Ga0055584_100026122	Ga0055584_1000261221	267	sg_231	no	1	YES	Marine	5733	model_5	novel MG contig
	3300006919	Ga0070746_10008961	Ga0070746_100089616	521	231	no	22	no	Marine	5730	model_5	novel MG contig
	3300013131	Ga0172373_10026773	Ga0172373_100267732	583	873	no	8	no	Freshwater	5730	model_3	novel MG contig
	3300009184	Ga0114976_10010561	Ga0114976_100105611	902	888	no	8	no	Freshwater	5721	model_9	novel MG contig
	3300004807	Ga0007809_10004099	Ga0007809_100040992	586	258	no	20	no	Freshwater	5719	model_1	novel MG contig
	3300002641	loc_107408188	loc_1074081882	667	3362	no	2	YES	Host(ruminant)	5718	model_5	novel MG contig
	3300001483	rank05_10073520	rank05_100735202	667	3362	no	2	no	Host(ruminant)	5718	model_5	novel MG contig
	3300009422	Ga0114998_10011481	Ga0114998_100114814	590	4951	no	2	YES	Marine	5716	model_1	novel MG contig
	3300006044	Ga0082207_1004246	Ga0082207_10042466	593	2832	no	3	YES	Freshwater	5715	model_4	novel MG contig
	3300003413	JGI25922J50271_10002160	JGI25922J50271_100021601	179	3564	no	2	YES	Freshwater	5704	model_4	novel MG contig
	3300009618	Ga0116127_1004878	Ga0116127_10048781	509	1611	no	5	YES	Freshwater	5693	model_4	novel MG contig
	3300005528	Ga0068872_10013469	Ga0068872_100134693	579	355	no	16	YES	Freshwater	5691	model_3	novel MG contig
	3300009637	Ga0116118_1005041	Ga0116118_10050414	602	1612	no	5	no	Freshwater	5676	model_4	novel MG contig
	3300007541	Ga0099848_1005739	Ga0099848_10057391	102	4611	no	2	YES	Marine	5668	model_5	novel MG contig
	3300013232	Ga0170573_10322541	Ga0170573_103225413	560	5395	no	2	YES	Engineered	5663	model_4	novel MG contig
	3300009164	Ga0114975_10010924	Ga0114975_100109246	252	4216	no	2	no	Freshwater	5660	model_2	novel MG contig
	3300006129	Ga0007834_1002244	Ga0007834_10022441	114	721	no	9	no	Freshwater	5644	model_12	novel MG contig
	3300010885	Ga0133913_10180144	Ga0133913_101801443	107	1142	no	6	no	Freshwater	5639	model_3	novel MG contig
	3300010885	Ga0133913_10180116	Ga0133913_101801166	295	1280	no	6	no	Freshwater	5639	model_12	novel MG contig
	3300010885	Ga0133913_10180144	Ga0133913_101801442	528	316	no	17	no	Freshwater	5639	model_3	novel MG contig
	3300009154	Ga0114963_10012938	Ga0114963_100129385	306	587	no	11	no	Freshwater	5638	model_2	novel MG contig
	3300010885	Ga0133913_10180675	Ga0133913_101806754	640	2106	no	4	no	Freshwater	5631	model_3	novel MG contig
	3300002307	JGI24890J29729_1003334	JGI24890J29729_10033342	545	166	no	28	YES	Freshwater	5630	model_3	novel MG contig
	3300003375	JGI26470J50227_1002679	JGI26470J50227_10026793	587	1755	no	4	YES	Freshwater	5619	model_12	novel MG contig
	3300002466	JGI10211J34971_10014745	JGI10211J34971_100147452	575	2283	no	3	no	Non-marine Saline and Alkaline	5611	model_3	novel MG contig
	3300010885	Ga0133913_10182467	Ga0133913_101824674	597	316	no	17	YES	Freshwater	5601	model_3	novel MG contig
	3300002933	G310J44882_10003818	G310J44882_100038182	600	481	no	12	no	Freshwater	5601	model_1	novel MG contig
	3300010885	Ga0133913_10183180	Ga0133913_101831801	346	2152	no	4	YES	Freshwater	5589	model_8	novel MG contig
	3300007516	Ga0105050_10022450	Ga0105050_100224502	604	1548	no	5	YES	Freshwater	5587	model_3	novel MG contig
	3300006868	Ga0075481_10004564	Ga0075481_100045642	540	63	no	54	no	Marine	5587	model_5	novel MG contig
	3300011112	Ga0114947_10005162	Ga0114947_100051622	583	sg_232	no	1	YES	Marine	5584	model_5	novel MG contig
	3300006920	Ga0070748_1005657	Ga0070748_10056574	566	749	no	9	YES	Marine	5583	model_5	novel MG contig
	3300001419	JGI11705J14877_10006351	JGI11705J14877_100063517	566	1338	no	5	YES	Non-marine Saline and Alkaline	5577	model_4	novel MG contig
	3300009151	Ga0114962_10015031	Ga0114962_100150311	397	sg_233	no	1	no	Freshwater	5573	model_2	novel MG contig
	3300010885	Ga0133913_10184217	Ga0133913_101842173	689	223	no	22	YES	Freshwater	5572	model_2	novel MG contig
	3300013132	Ga0172372_10032158	Ga0172372_100321585	517	5162	no	2	YES	Freshwater	5561	model_2	novel MG contig
	3300009183	Ga0114974_10014965	Ga0114974_100149651	107	sg_234	no	1	no	Freshwater	5558	model_1	novel MG contig
	3300000385	PR_CR_10_Liq_1_inCRDRAFT_1004884	PR_CR_10_Liq_1_inCRDRAFT_10048845	594	sg_235	no	1	YES	Marine	5554	model_10	novel MG contig
	3300006802	Ga0070749_10012109	Ga0070749_100121095	542	63	no	54	no	Marine	5553	model_5	novel MG contig
	3300009155	Ga0114968_10014541	Ga0114968_100145416	232	32	no	97	no	Freshwater	5552	model_2	novel MG contig
	3300000553	TBL_comb47_HYPODRAFT_10019501	TBL_comb47_HYPODRAFT_100195014	600	481	no	12	no	Freshwater	5552	model_1	novel MG contig
	3300009152	Ga0114980_10011953	Ga0114980_100119531	148	743	no	9	no	Freshwater	5545	model_3	novel MG contig
	3300009504	Ga0114946_10011282	Ga0114946_100112825	572	sg_236	no	1	YES	Freshwater	5530	model_4	novel MG contig
	3300010397	Ga0134124_10019747	Ga0134124_100197476	387	sg_237	no	1	YES	Terrestrial(soil)	5523	model_4	novel MG contig
	3300001605	Draft_10025065	Draft_100250651	367	3375	no	2	YES	Engineered	5517	model_5	novel MG contig
	3300009164	Ga0114975_10011473	Ga0114975_100114731	525	4852	no	2	YES	Freshwater	5513	model_9	novel MG contig
	3300010885	Ga0133913_10188007	Ga0133913_101880074	340	240	no	21	YES	Freshwater	5509	model_3	novel MG contig
	3300005910	Ga0075113_1001604	Ga0075113_10016046	190	580	no	11	YES	Non-marine Saline and Alkaline	5495	model_11	novel MG contig
	3300005988	Ga0075160_10008907	Ga0075160_100089071	579	1979	no	4	no	Engineered	5495	model_12	novel MG contig
	3300003375	JGI26470J50227_1002788	JGI26470J50227_10027882	600	481	no	12	no	Freshwater	5494	model_1	novel MG contig
	3300007708	Ga0102859_1001403	Ga0102859_10014031	476	sg_238	no	1	YES	Marine	5491	model_9	novel MG contig
	3300013800	Ga0119898_1000951	Ga0119898_10009513	594	sg_239	no	1	YES	Engineered	5477	model_4	novel MG contig
	3300009158	Ga0114977_10012069	Ga0114977_100120694	552	3018	no	3	YES	Freshwater	5475	model_1	novel MG contig
	3300009158	Ga0114977_10012069	Ga0114977_100120693	583	2074	no	4	YES	Freshwater	5475	model_1	novel MG contig
	3300010885	Ga0133913_10190421	Ga0133913_101904211	673	sg_240	no	1	YES	Freshwater	5471	model_5	novel MG contig
	3300002098	JGI24219J26650_1002043	JGI24219J26650_10020433	623	493	no	12	no	Freshwater	5471	model_2	novel MG contig
	3300007519	Ga0105055_10035454	Ga0105055_100354541	477	2909	no	3	no	Freshwater	5468	model_5	novel MG contig
	3300004684	Ga0065168_1000740	Ga0065168_10007405	668	1205	no	6	no	Freshwater	5465	model_1	novel MG contig
	3300002092	JGI24218J26658_1002068	JGI24218J26658_10020684	628	52	no	65	no	Freshwater	5463	model_2	novel MG contig
	3300004688	Ga0065169_1000011	Ga0065169_10000113	590	2469	no	3	no	Freshwater	5462	model_12	novel MG contig
	3300010157	Ga0114964_10011097	Ga0114964_100110971	300	sg_241	no	1	no	Freshwater	5454	model_15	novel MG contig
	3300005528	Ga0068872_10014515	Ga0068872_100145156	646	4202	no	2	no	Freshwater	5453	model_5	novel MG contig
	3300007538	Ga0099851_1005225	Ga0099851_10052253	595	297	no	18	no	Marine	5450	model_6	novel MG contig
	3300010885	Ga0133913_10191974	Ga0133913_101919741	390	613	no	10	YES	Freshwater	5448	model_2	novel MG contig
	3300010885	Ga0133913_10192025	Ga0133913_101920252	613	111	no	37	YES	Freshwater	5447	model_2	novel MG contig
	3300010334	Ga0136644_10014351	Ga0136644_100143517	274	sg_242	no	1	no	Freshwater	5443	model_1	novel MG contig
	3300013285	Ga0136642_1003881	Ga0136642_10038812	1000	2108	no	4	YES	Freshwater	5440	model_9	novel MG contig
	3300010885	Ga0133913_10192615	Ga0133913_101926153	607	1273	no	6	no	Freshwater	5438	model_3	novel MG contig
	3300010885	Ga0133913_10192930	Ga0133913_101929303	660	sg_243	no	1	YES	Freshwater	5433	model_3	novel MG contig
	3300010885	Ga0133913_10193479	Ga0133913_101934791	122	sg_244	no	1	no	Freshwater	5425	model_1	novel MG contig
	3300008012	Ga0075480_10011953	Ga0075480_100119532	540	63	no	54	no	Marine	5425	model_5	novel MG contig
	3300010158	Ga0114960_10013841	Ga0114960_100138411	552	2054	no	4	no	Freshwater	5422	model_2	novel MG contig
	3300007538	Ga0099851_1005280	Ga0099851_10052809	215	2758	no	3	no	Marine	5421	model_7	novel MG contig
	3300009160	Ga0114981_10010837	Ga0114981_100108371	115	743	no	9	no	Freshwater	5416	model_3	novel MG contig
	3300010885	Ga0133913_10194115	Ga0133913_101941153	587	1052	no	7	YES	Freshwater	5414	model_1	novel MG contig
	3300009181	Ga0114969_10015818	Ga0114969_100158183	590	528	no	12	YES	Freshwater	5405	model_1	novel MG contig
	3300004807	Ga0007809_10004578	Ga0007809_100045782	622	sg_245	no	1	YES	Freshwater	5391	model_4	novel MG contig
	3300006875	Ga0075473_10004797	Ga0075473_100047971	365	1883	no	4	no	Marine	5391	model_2	novel MG contig
	3300002307	JGI24890J29729_1003558	JGI24890J29729_10035581	281	2311	no	3	no	Freshwater	5386	model_2	novel MG contig
	3300003375	JGI26470J50227_1002875	JGI26470J50227_10028756	606	sg_246	no	1	YES	Freshwater	5377	model_2	novel MG contig
	3300009159	Ga0114978_10017370	Ga0114978_100173701	468	291	no	19	no	Freshwater	5375	model_2	novel MG contig
	3300003815	Ga0007856_1000365	Ga0007856_10003651	594	347	no	16	no	Freshwater	5372	model_2	novel MG contig
	3300010885	Ga0133913_10196924	Ga0133913_101969246	245	122	no	34	no	Freshwater	5371	model_1	novel MG contig
	3300005527	Ga0068876_10013177	Ga0068876_100131777	320	sg_247	no	1	YES	Freshwater	5366	model_3	novel MG contig
	3300006874	Ga0075475_10008003	Ga0075475_100080031	435	63	no	54	no	Marine	5364	model_5	novel MG contig
	3300007346	Ga0070753_1007407	Ga0070753_10074076	548	753	no	9	YES	Marine	5361	model_5	novel MG contig
	3300006919	Ga0070746_10010132	Ga0070746_100101326	524	934	no	7	no	Marine	5361	model_5	novel MG contig
	3300010885	Ga0133913_10197810	Ga0133913_101978101	483	174	no	28	no	Freshwater	5358	model_1	novel MG contig
	3300004095	Ga0007829_10001072	Ga0007829_100010723	585	3772	no	2	no	Freshwater	5358	model_5	novel MG contig
	3300010885	Ga0133913_10198171	Ga0133913_101981713	583	sg_248	no	1	YES	Freshwater	5352	model_2	novel MG contig
	3300010885	Ga0133913_10198736	Ga0133913_101987364	563	203	no	25	YES	Freshwater	5344	model_2	novel MG contig
	3300009488	Ga0114925_10009359	Ga0114925_100093592	565	sg_249	no	1	YES	Marine	5343	model_4	novel MG contig
	3300007541	Ga0099848_1006455	Ga0099848_10064555	594	sg_250	no	1	YES	Marine	5342	model_3	novel MG contig
	3300006101	Ga0007810_1002369	Ga0007810_10023691	959	352	no	16	no	Freshwater	5341	model_9	novel MG contig
	3300009154	Ga0114963_10014347	Ga0114963_100143475	585	465	no	13	no	Freshwater	5338	model_3	novel MG contig
	3300013010	Ga0129327_10009582	Ga0129327_100095822	578	2880	no	3	YES	Marine	5337	model_3	novel MG contig
	3300009163	Ga0114970_10015002	Ga0114970_100150021	118	sg_251	no	1	no	Freshwater	5336	model_3	novel MG contig
	3300001580	Draft_10018903	Draft_100189034	586	341	no	16	YES	Engineered	5333	model_1	novel MG contig
	3300009152	Ga0114980_10012859	Ga0114980_100128591	207	sg_252	no	1	no	Freshwater	5332	model_1	novel MG contig
	3300005912	Ga0075109_1007014	Ga0075109_10070147	325	1025	no	7	YES	Non-marine Saline and Alkaline	5329	model_1	novel MG contig
	3300004685	Ga0065177_1000845	Ga0065177_10008455	493	446	no	13	no	Freshwater	5324	model_2	novel MG contig
	3300009159	Ga0114978_10017708	Ga0114978_100177081	577	170	no	28	no	Freshwater	5317	model_2	novel MG contig
	3300010157	Ga0114964_10011603	Ga0114964_100116031	460	886	no	8	no	Freshwater	5312	model_1	novel MG contig
	3300006802	Ga0070749_10013157	Ga0070749_100131577	386	749	no	9	no	Marine	5307	model_5	novel MG contig
	3300010885	Ga0133913_10201666	Ga0133913_102016665	622	170	no	28	YES	Freshwater	5302	model_2	novel MG contig
	3300009184	Ga0114976_10012206	Ga0114976_100122062	577	2078	no	4	no	Freshwater	5302	model_1	novel MG contig
	3300006111	Ga0007848_1001949	Ga0007848_10019491	198	495	no	12	no	Freshwater	5301	model_2	novel MG contig
	3300010885	Ga0133913_10201976	Ga0133913_102019764	577	2078	no	4	YES	Freshwater	5298	model_1	novel MG contig
	3300004807	Ga0007809_10004721	Ga0007809_100047211	366	796	no	8	no	Freshwater	5297	model_2	novel MG contig
	3300001255	B570J13889_100011	B570J13889_1000112	580	365	no	15	YES	Freshwater	5290	model_3	novel MG contig
	3300007519	Ga0105055_10037637	Ga0105055_100376379	261	835	no	8	no	Freshwater	5285	model_5	novel MG contig
	3300013286	Ga0136641_1004421	Ga0136641_10044212	625	604	no	10	YES	Freshwater	5281	model_8	novel MG contig
	3300006124	Ga0007873_1001005	Ga0007873_10010053	626	1797	no	4	no	Freshwater	5273	model_1	novel MG contig
	3300012037	Ga0136559_1002753	Ga0136559_10027531	569	1630	no	5	no	Non-marine Saline and Alkaline	5272	model_11	novel MG contig
	3300006056	Ga0075163_10048097	Ga0075163_100480974	614	sg_253	no	1	YES	Engineered	5268	model_5	novel MG contig
	3300000439	TBL_comb48_EPIDRAFT_1009866	TBL_comb48_EPIDRAFT_10098663	648	1678	no	4	YES	Freshwater	5268	model_1	novel MG contig
	3300013133	Ga0172362_10021787	Ga0172362_100217873	581	341	no	16	YES	Freshwater	5264	model_1	novel MG contig
	3300000439	TBL_comb48_EPIDRAFT_1009875	TBL_comb48_EPIDRAFT_10098751	536	338	no	16	no	Freshwater	5263	model_2	novel MG contig
	3300009696	Ga0116177_10015053	Ga0116177_100150535	591	3130	no	3	no	Engineered	5261	model_4	novel MG contig
	3300006039	Ga0073915_10000746	Ga0073915_100007463	673	3570	no	2	no	Terrestrial(soil)	5259	model_9	novel MG contig
	3300010885	Ga0133913_10204927	Ga0133913_102049271	517	2046	no	4	no	Freshwater	5256	model_2	novel MG contig
	3300005527	Ga0068876_10013685	Ga0068876_100136856	559	2723	no	3	YES	Freshwater	5253	model_4	novel MG contig
	3300009184	Ga0114976_10012432	Ga0114976_100124323	620	1386	no	5	no	Freshwater	5251	model_4	novel MG contig
	3300013093	Ga0164296_1015382	Ga0164296_10153825	92	19	no	136	YES	Freshwater	5238	model_2	novel MG contig
	3300001213	JGIcombinedJ13530_101349546	JGIcombinedJ13530_1013495466	123	sg_254	no	1	YES	Marine	5237	model_4	novel MG contig
	3300007640	Ga0070751_1008865	Ga0070751_10088652	591	865	no	8	no	Marine	5234	model_5	novel MG contig
	3300007640	Ga0070751_1008865	Ga0070751_10088653	687	1543	no	5	no	Marine	5234	model_5	novel MG contig
	3300006919	Ga0070746_10010586	Ga0070746_100105861	348	2895	no	3	YES	Marine	5232	model_5	novel MG contig
	3300012272	Ga0136586_1001875	Ga0136586_10018752	598	5244	no	2	YES	Non-marine Saline and Alkaline	5222	model_11	novel MG contig
	3300005286	Ga0065721_10008731	Ga0065721_100087311	135	sg_255	no	1	YES	Engineered	5217	model_1	novel MG contig
	3300005330	Ga0070690_100011333	Ga0070690_1000113335	263	1931	no	4	YES	Terrestrial(soil)	5212	model_2	novel MG contig
	3300005330	Ga0070690_100011333	Ga0070690_1000113336	473	4147	no	2	YES	Terrestrial(soil)	5212	model_4	novel MG contig
	3300010885	Ga0133913_10208648	Ga0133913_102086485	598	880	no	8	no	Freshwater	5206	model_3	novel MG contig
	3300010334	Ga0136644_10015570	Ga0136644_100155703	643	886	no	8	no	Freshwater	5204	model_1	novel MG contig
	3300007346	Ga0070753_1007830	Ga0070753_10078301	197	2902	no	3	no	Marine	5199	model_5	novel MG contig
	3300013131	Ga0172373_10030652	Ga0172373_100306523	573	1046	no	7	no	Freshwater	5194	model_3	novel MG contig
	3300000203	TB18AUG2009E_c000941	TB18AUG2009E_0009411	471	52	no	65	no	Freshwater	5190	model_2	novel MG contig
	3300007542	Ga0099846_1005344	Ga0099846_10053441	562	2936	no	3	no	Marine	5188	model_5	novel MG contig
	3300002092	JGI24218J26658_1002205	JGI24218J26658_10022051	553	346	no	16	no	Freshwater	5186	model_2	novel MG contig
	3300007542	Ga0099846_1005384	Ga0099846_10053841	583	546	no	11	no	Marine	5169	model_1	novel MG contig
	3300005662	Ga0078894_10022043	Ga0078894_100220433	651	sg_256	no	1	YES	Freshwater	5166	model_4	novel MG contig
	3300007540	Ga0099847_1003794	Ga0099847_10037948	91	130	no	33	YES	Marine	5163	model_5	novel MG contig
	3300013286	Ga0136641_1004585	Ga0136641_10045853	701	367	no	15	YES	Freshwater	5161	model_2	novel MG contig
	3300007633	Ga0102940_1009505	Ga0102940_10095054	701	sg_257	no	1	YES	Terrestrial(soil)	5158	model_4	novel MG contig
	3300010883	Ga0133547_10145265	Ga0133547_101452655	595	sg_258	no	1	YES	Marine	5156	model_1	novel MG contig
	3300002091	JGI24028J26656_1001493	JGI24028J26656_10014933	623	493	no	12	YES	Freshwater	5156	model_2	novel MG contig
	3300007541	Ga0099848_1006872	Ga0099848_10068728	454	2877	no	3	YES	Marine	5152	model_5	novel MG contig
	3300006071	Ga0007876_1003167	Ga0007876_10031672	593	198	no	25	no	Freshwater	5151	model_1	novel MG contig
	3300006358	Ga0068871_100019801	Ga0068871_1000198019	593	4450	no	2	YES	Host(plants)	5143	model_4	novel MG contig
	3300003375	JGI26470J50227_1003079	JGI26470J50227_10030792	643	340	no	16	YES	Freshwater	5141	model_2	novel MG contig
	3300010885	Ga0133913_10213650	Ga0133913_102136502	495	5117	no	2	YES	Freshwater	5137	model_1	novel MG contig
	3300010158	Ga0114960_10015194	Ga0114960_100151942	495	5117	no	2	no	Freshwater	5137	model_1	novel MG contig
	3300002408	B570J29032_109950463	B570J29032_1099504634	190	sg_259	no	1	no	Freshwater	5134	model_3	novel MG contig
	3300001605	Draft_10028027	Draft_100280275	578	sg_260	no	1	YES	Engineered	5128	model_5	novel MG contig
	3300000947	BBAY92_10002016	BBAY92_100020162	529	934	no	7	no	Host(algae)	5127	model_5	novel MG contig
	3300010885	Ga0133913_10215165	Ga0133913_102151652	672	561	no	11	YES	Freshwater	5117	model_2	novel MG contig
	3300006121	Ga0007824_1001957	Ga0007824_10019577	29	197	no	25	YES	Freshwater	5116	model_2	novel MG contig
	3300007344	Ga0070745_1008204	Ga0070745_10082041	310	349	no	16	no	Marine	5111	model_1	novel MG contig
	3300007519	Ga0105055_10039979	Ga0105055_100399792	620	2024	no	4	YES	Freshwater	5105	model_2	novel MG contig
	3300013132	Ga0172372_10036268	Ga0172372_100362683	573	1046	no	7	no	Freshwater	5105	model_3	novel MG contig
	3300006919	Ga0070746_10011105	Ga0070746_100111051	521	164	no	28	YES	Marine	5098	model_4	novel MG contig
	3300006802	Ga0070749_10014205	Ga0070749_100142056	547	2881	no	3	YES	Marine	5085	model_4	novel MG contig
	3300013286	Ga0136641_1004705	Ga0136641_10047056	725	1326	no	5	YES	Freshwater	5085	model_9	novel MG contig
	3300009068	Ga0114973_10014076	Ga0114973_100140765	335	587	no	11	no	Freshwater	5083	model_2	novel MG contig
	3300007542	Ga0099846_1005564	Ga0099846_10055641	133	sg_261	no	1	no	Marine	5081	model_4	novel MG contig
	3300010885	Ga0133913_10218221	Ga0133913_102182214	556	1066	no	7	YES	Freshwater	5076	model_2	novel MG contig
	3300010885	Ga0133913_10218221	Ga0133913_102182213	142	4842	no	2	no	Freshwater	5076	model_2	novel MG contig
	3300005533	Ga0070734_10016336	Ga0070734_100163361	554	sg_262	no	1	YES	Terrestrial(soil)	5075	model_4	novel MG contig
	3300009618	Ga0116127_1005709	Ga0116127_10057094	564	3111	no	3	no	Freshwater	5075	model_4	novel MG contig
	3300010158	Ga0114960_10015554	Ga0114960_100155543	631	1581	no	5	no	Freshwater	5071	model_8	novel MG contig
	3300000502	M590M2_1000209	M590M2_10002097	220	sg_263	no	1	YES	Marine	5070	model_11	novel MG contig
	3300009151	Ga0114962_10017812	Ga0114962_100178121	562	2055	no	4	YES	Freshwater	5069	model_13	novel MG contig
	3300010885	Ga0133913_10219051	Ga0133913_102190513	592	1052	no	7	YES	Freshwater	5065	model_1	novel MG contig
	3300009163	Ga0114970_10016450	Ga0114970_100164504	411	466	no	13	no	Freshwater	5058	model_2	novel MG contig
	3300005527	Ga0068876_10014718	Ga0068876_100147181	94	618	no	10	YES	Freshwater	5043	model_3	novel MG contig
	3300013004	Ga0164293_10024525	Ga0164293_100245252	575	101	no	38	no	Freshwater	5035	model_3	novel MG contig
	3300006127	Ga0007805_1003063	Ga0007805_10030632	630	604	no	10	no	Freshwater	5035	model_8	novel MG contig
	3300010885	Ga0133913_10221453	Ga0133913_102214534	655	sg_264	no	1	YES	Freshwater	5034	model_3	novel MG contig
	3300009020	Ga0114574_10005615	Ga0114574_100056152	623	962	no	7	YES	Marine	5033	model_4	novel MG contig
	3300010316	Ga0136655_1005278	Ga0136655_10052785	517	1112	no	6	YES	Marine	5031	model_5	novel MG contig
	3300006071	Ga0007876_1003319	Ga0007876_10033191	614	111	no	37	no	Freshwater	5029	model_2	novel MG contig
	3300009163	Ga0114970_10016620	Ga0114970_100166201	76	3029	no	3	YES	Freshwater	5028	model_1	novel MG contig
	3300000117	DelMOWin2010_c10011288	DelMOWin2010_100112881	266	1320	no	5	YES	Marine	5026	model_6	novel MG contig
	3300010885	Ga0133913_10222589	Ga0133913_102225894	627	2077	no	4	YES	Freshwater	5020	model_2	novel MG contig
	3300010885	Ga0133913_10222834	Ga0133913_102228345	401	854	no	8	no	Freshwater	5018	model_2	novel MG contig
	3300010885	Ga0133913_10222786	Ga0133913_102227862	605	2986	no	3	no	Freshwater	5018	model_2	novel MG contig
	3300009160	Ga0114981_10012526	Ga0114981_100125265	555	1591	no	5	no	Freshwater	5015	model_3	novel MG contig
	3300010883	Ga0133547_10152562	Ga0133547_101525623	630	4863	no	2	no	Marine	5007	model_4	novel MG contig
	3300011186	Ga0136553_1003043	Ga0136553_10030433	620	3165	no	3	YES	Non-marine Saline and Alkaline	5002	model_1	novel MG contig
	3300010157	Ga0114964_10012877	Ga0114964_100128775	542	111	no	37	no	Freshwater	5000	model_2	novel MG contig
	3300009710	Ga0116192_1009229	Ga0116192_10092291	478	sg_265	no	1	YES	Engineered	4997	model_4	novel MG contig
	3300004806	Ga0007854_10011479	Ga0007854_100114792	550	151	no	30	no	Freshwater	4996	model_2	novel MG contig
	3300000553	TBL_comb47_HYPODRAFT_10022199	TBL_comb47_HYPODRAFT_100221992	683	338	no	16	YES	Freshwater	4985	model_2	novel MG contig
	3300010885	Ga0133913_10225424	Ga0133913_102254241	233	4901	no	2	no	Freshwater	4985	model_1	novel MG contig
	3300002933	G310J44882_10004544	G310J44882_100045445	142	sg_266	no	1	no	Freshwater	4983	model_4	novel MG contig
	3300010885	Ga0133913_10225562	Ga0133913_102255622	611	433	no	14	no	Freshwater	4983	model_2	novel MG contig
	3300009068	Ga0114973_10014596	Ga0114973_100145963	607	1273	no	6	YES	Freshwater	4978	model_3	novel MG contig
	3300006103	Ga0007813_1003037	Ga0007813_10030377	136	485	no	12	no	Freshwater	4978	model_2	novel MG contig
	3300005914	Ga0075117_1007799	Ga0075117_10077994	590	1966	no	4	no	Non-marine Saline and Alkaline	4977	model_4	novel MG contig
	3300010885	Ga0133913_10226367	Ga0133913_102263671	679	223	no	22	YES	Freshwater	4974	model_2	novel MG contig
	3300000203	TB18AUG2009E_c001022	TB18AUG2009E_0010224	504	338	no	16	no	Freshwater	4972	model_2	novel MG contig
	3300009070	Ga0066256_1012579	Ga0066256_10125794	582	sg_267	no	1	YES	Engineered	4970	model_4	novel MG contig
	3300001457	JGI10211J14876_10005627	JGI10211J14876_100056273	577	688	no	9	YES	Non-marine Saline and Alkaline	4966	model_1	novel MG contig
	3300007658	Ga0102898_1002129	Ga0102898_10021295	593	1048	no	7	no	Marine	4966	model_6	novel MG contig
	3300009182	Ga0114959_10015836	Ga0114959_100158363	598	880	no	8	no	Freshwater	4965	model_3	novel MG contig
	3300013006	Ga0164294_10023807	Ga0164294_100238072	591	528	no	12	YES	Freshwater	4961	model_1	novel MG contig
	3300010883	Ga0133547_10154926	Ga0133547_101549265	585	889	no	8	no	Marine	4961	model_1	novel MG contig
	3300005861	Ga0080006_1226702	Ga0080006_12267027	619	sg_268	no	1	YES	Thermal_springs	4960	model_4	novel MG contig
	3300009068	Ga0114973_10014736	Ga0114973_100147362	565	1740	no	4	YES	Freshwater	4956	model_3	novel MG contig
	3300007538	Ga0099851_1006327	Ga0099851_10063271	338	793	no	8	no	Marine	4956	model_1	novel MG contig
	3300009154	Ga0114963_10016528	Ga0114963_100165285	617	1056	no	7	no	Freshwater	4955	model_15	novel MG contig
	3300010885	Ga0133913_10228053	Ga0133913_102280534	520	1051	no	7	no	Freshwater	4953	model_3	novel MG contig
	3300009152	Ga0114980_10014743	Ga0114980_100147432	52	760	no	9	YES	Freshwater	4943	model_3	novel MG contig
	3300009152	Ga0114980_10014743	Ga0114980_100147434	141	2992	no	3	YES	Freshwater	4943	model_3	novel MG contig
	3300009152	Ga0114980_10014743	Ga0114980_100147433	453	761	no	9	YES	Freshwater	4943	model_3	novel MG contig
	3300010885	Ga0133913_10228920	Ga0133913_102289204	577	1252	no	6	YES	Freshwater	4943	model_1	novel MG contig
	3300002928	G310J44881_10006455	G310J44881_100064552	628	52	no	65	no	Host(ruminant)	4938	model_2	novel MG contig
	3300010885	Ga0133913_10229562	Ga0133913_102295624	565	1740	no	4	no	Freshwater	4936	model_3	novel MG contig
	3300010885	Ga0133913_10230060	Ga0133913_102300607	130	71	no	47	no	Freshwater	4930	model_2	novel MG contig
	3300009151	Ga0114962_10018773	Ga0114962_100187732	580	101	no	38	YES	Freshwater	4925	model_3	novel MG contig
	3300010157	Ga0114964_10013216	Ga0114964_100132163	583	93	no	41	no	Freshwater	4925	model_3	novel MG contig
	3300010885	Ga0133913_10230775	Ga0133913_102307756	354	4729	no	2	YES	Freshwater	4922	model_3	novel MG contig
	3300007346	Ga0070753_1008643	Ga0070753_10086435	542	63	no	54	YES	Marine	4917	model_5	novel MG contig
	3300004770	Ga0007804_1003789	Ga0007804_10037891	886	1326	no	5	YES	Freshwater	4914	model_9	novel MG contig
	3300010885	Ga0133913_10231451	Ga0133913_102314513	573	sg_269	no	1	YES	Freshwater	4913	model_3	novel MG contig
	3300007520	Ga0105054_10042172	Ga0105054_100421728	135	sg_270	no	1	no	Freshwater	4912	model_4	novel MG contig
	3300012147	Ga0136588_1002617	Ga0136588_10026173	590	5223	no	2	YES	Non-marine Saline and Alkaline	4911	model_4	novel MG contig
	3300010885	Ga0133913_10231732	Ga0133913_102317321	902	888	no	8	no	Freshwater	4910	model_9	novel MG contig
	3300010885	Ga0133913_10231792	Ga0133913_102317923	622	203	no	25	YES	Freshwater	4909	model_2	novel MG contig
	3300006128	Ga0007828_1001827	Ga0007828_10018271	598	52	no	65	no	Freshwater	4909	model_2	novel MG contig
	3300013131	Ga0172373_10033083	Ga0172373_100330835	156	sg_271	no	1	YES	Freshwater	4908	model_1	novel MG contig
	3300007538	Ga0099851_1006459	Ga0099851_10064591	434	444	no	13	no	Marine	4905	model_5	novel MG contig
	3300007520	Ga0105054_10042278	Ga0105054_100422781	562	866	no	8	no	Freshwater	4905	model_3	novel MG contig
	3300006115	Ga0007816_1002591	Ga0007816_10025914	610	52	no	65	no	Freshwater	4895	model_2	novel MG contig
	3300006106	Ga0007833_1001792	Ga0007833_10017923	674	414	no	14	no	Freshwater	4895	model_2	novel MG contig
	3300010885	Ga0133913_10233274	Ga0133913_102332744	606	3060	no	3	no	Freshwater	4893	model_2	novel MG contig
	3300010157	Ga0114964_10013387	Ga0114964_100133871	279	sg_272	no	1	no	Freshwater	4889	model_5	novel MG contig
	3300006104	Ga0007882_10009524	Ga0007882_100095241	287	323	no	17	no	Freshwater	4889	model_1	novel MG contig
	3300009159	Ga0114978_10020414	Ga0114978_100204141	583	101	no	38	no	Freshwater	4889	model_3	novel MG contig
	3300006641	Ga0075471_10013833	Ga0075471_100138332	557	151	no	30	YES	Marine	4885	model_2	novel MG contig
	3300010158	Ga0114960_10016584	Ga0114960_100165841	642	223	no	22	no	Freshwater	4877	model_2	novel MG contig
	3300008012	Ga0075480_10014603	Ga0075480_100146036	312	260	no	20	no	Marine	4875	model_1	novel MG contig
	3300009183	Ga0114974_10019068	Ga0114974_100190684	635	340	no	16	no	Freshwater	4870	model_2	novel MG contig
	3300012032	Ga0136554_1007627	Ga0136554_10076276	77	271	no	20	YES	Non-marine Saline and Alkaline	4862	model_11	novel MG contig
	3300012032	Ga0136554_1007627	Ga0136554_10076275	446	sg_273	no	1	YES	Non-marine Saline and Alkaline	4862	model_11	novel MG contig
	3300002835	B570J40625_100066252	B570J40625_1000662523	619	sg_274	YES	1	YES	Freshwater	4860	model_3	published MG contig
	3300014493	Ga0182016_10027643	Ga0182016_100276432	815	5406	no	2	YES	Terrestrial(soil)	4858	model_2	novel MG contig
	3300010885	Ga0133913_10236200	Ga0133913_102362002	555	1591	no	5	no	Freshwater	4858	model_3	novel MG contig
	3300009158	Ga0114977_10015160	Ga0114977_100151602	585	763	no	9	no	Freshwater	4858	model_3	novel MG contig
	3300002466	JGI10211J34971_10018741	JGI10211J34971_100187413	569	237	no	21	no	Non-marine Saline and Alkaline	4857	model_1	novel MG contig
	3300010885	Ga0133913_10237024	Ga0133913_102370242	647	sg_275	no	1	YES	Freshwater	4849	model_2	novel MG contig
	3300002307	JGI24890J29729_1004119	JGI24890J29729_10041192	702	367	no	15	YES	Freshwater	4849	model_2	novel MG contig
	3300003375	JGI26470J50227_1003380	JGI26470J50227_10033802	628	52	no	65	no	Freshwater	4846	model_2	novel MG contig
	3300002091	JGI24028J26656_1001606	JGI24028J26656_10016061	628	52	no	65	no	Freshwater	4845	model_2	novel MG contig
	3300009435	Ga0115546_1008685	Ga0115546_10086854	597	1276	no	6	YES	Marine	4840	model_6	novel MG contig
	3300007542	Ga0099846_1006140	Ga0099846_10061403	576	93	no	41	no	Marine	4837	model_3	novel MG contig
	3300010885	Ga0133913_10238187	Ga0133913_102381874	576	1116	no	6	YES	Freshwater	4835	model_1	novel MG contig
	3300003429	JGI25914J50564_10004200	JGI25914J50564_100042003	629	3552	no	2	no	Freshwater	4834	model_1	novel MG contig
	3300002091	JGI24028J26656_1001613	JGI24028J26656_10016131	537	338	no	16	no	Freshwater	4828	model_2	novel MG contig
	3300010885	Ga0133913_10239064	Ga0133913_102390645	210	3124	no	3	YES	Freshwater	4826	model_3	novel MG contig
	3300005528	Ga0068872_10017897	Ga0068872_100178972	585	93	no	41	no	Freshwater	4825	model_3	novel MG contig
	3300009163	Ga0114970_10017941	Ga0114970_100179413	550	1583	no	5	YES	Freshwater	4821	model_3	novel MG contig
	3300012269	Ga0136560_1006602	Ga0136560_10066021	76	38	no	84	YES	Non-marine Saline and Alkaline	4820	model_6	novel MG contig
	3300002307	JGI24890J29729_1004181	JGI24890J29729_10041814	506	611	no	10	no	Freshwater	4807	model_3	novel MG contig
	3300010885	Ga0133913_10240695	Ga0133913_102406951	611	433	no	14	no	Freshwater	4807	model_2	novel MG contig
	3300000405	LV_Brine_h2_0102DRAFT_1002483	LV_Brine_h2_0102DRAFT_10024833	569	926	no	7	YES	Non-marine Saline and Alkaline	4804	model_1	novel MG contig
	3300003375	JGI26470J50227_1003429	JGI26470J50227_10034292	615	sg_276	no	1	YES	Freshwater	4804	model_2	novel MG contig
	3300002098	JGI24219J26650_1002418	JGI24219J26650_10024185	439	347	no	16	no	Freshwater	4803	model_2	novel MG contig
	3300005399	Ga0066860_10006843	Ga0066860_100068432	600	1933	no	4	YES	Marine	4802	model_2	novel MG contig
	3300010885	Ga0133913_10241802	Ga0133913_102418021	356	2104	no	4	YES	Freshwater	4796	model_9	novel MG contig
	3300006916	Ga0070750_10010828	Ga0070750_100108282	536	939	no	7	YES	Marine	4793	model_5	novel MG contig
	3300002301	JGI24891J29808_1001384	JGI24891J29808_10013845	564	611	no	10	no	Freshwater	4788	model_3	novel MG contig
	3300007538	Ga0099851_1006777	Ga0099851_10067771	332	2933	no	3	no	Marine	4783	model_5	novel MG contig
	3300007609	Ga0102945_1002816	Ga0102945_10028164	550	sg_277	no	1	YES	Non-marine Saline and Alkaline	4779	model_12	novel MG contig
	3300004777	Ga0007827_10002986	Ga0007827_100029864	606	1918	no	4	no	Freshwater	4774	model_1	novel MG contig
	3300006118	Ga0007859_1002457	Ga0007859_10024574	672	4124	no	2	no	Freshwater	4774	model_2	novel MG contig
	3300002307	JGI24890J29729_1004234	JGI24890J29729_10042341	574	493	no	12	no	Freshwater	4771	model_2	novel MG contig
	3300006127	Ga0007805_1003350	Ga0007805_10033506	194	221	no	22	no	Freshwater	4769	model_2	novel MG contig
	3300010885	Ga0133913_10244428	Ga0133913_102444286	31	61	no	56	YES	Freshwater	4767	model_2	novel MG contig
	3300012272	Ga0136586_1002248	Ga0136586_10022481	157	129	no	33	no	Non-marine Saline and Alkaline	4766	model_6	novel MG contig
	3300005286	Ga0065721_10011389	Ga0065721_100113893	566	sg_278	no	1	YES	Engineered	4763	model_1	novel MG contig
	3300007074	Ga0075110_1004773	Ga0075110_10047736	190	580	no	11	no	Non-marine Saline and Alkaline	4762	model_11	novel MG contig
	3300003852	Ga0031655_10010453	Ga0031655_100104532	593	3676	no	2	YES	Freshwater	4760	model_4	novel MG contig
	3300009158	Ga0114977_10015775	Ga0114977_100157753	565	2075	no	4	no	Freshwater	4759	model_3	novel MG contig
	3300001213	JGIcombinedJ13530_100353769	JGIcombinedJ13530_1003537691	547	sg_279	no	1	YES	Marine	4758	model_4	novel MG contig
	3300012263	Ga0136564_1002027	Ga0136564_10020271	153	129	no	33	no	Non-marine Saline and Alkaline	4754	model_6	novel MG contig
	3300007538	Ga0099851_1006863	Ga0099851_10068631	216	sg_280	no	1	no	Marine	4753	model_5	novel MG contig
	3300006110	Ga0007871_1001901	Ga0007871_10019015	628	52	no	65	no	Freshwater	4750	model_2	novel MG contig
	3300005613	Ga0074649_1015575	Ga0074649_10155755	411	4258	no	2	YES	Non-marine Saline and Alkaline	4748	model_5	novel MG contig
	3300009507	Ga0115572_10019431	Ga0115572_100194316	451	164	no	28	no	Marine	4748	model_4	novel MG contig
	3300010158	Ga0114960_10017366	Ga0114960_100173665	419	4877	no	2	no	Freshwater	4742	model_2	novel MG contig
	3300002933	G310J44882_10004860	G310J44882_100048602	986	2253	no	3	no	Freshwater	4741	model_9	novel MG contig
	3300004806	Ga0007854_10012625	Ga0007854_100126254	305	416	no	14	no	Freshwater	4738	model_2	novel MG contig
	3300007522	Ga0105053_10044049	Ga0105053_100440491	477	2909	no	3	YES	Freshwater	4737	model_5	novel MG contig
	3300005613	Ga0074649_1015626	Ga0074649_10156264	517	1112	no	6	YES	Non-marine Saline and Alkaline	4735	model_5	novel MG contig
	3300006104	Ga0007882_10010064	Ga0007882_100100641	589	2229	no	3	no	Freshwater	4734	model_12	novel MG contig
	3300010885	Ga0133913_10248180	Ga0133913_102481801	583	sg_281	no	1	YES	Freshwater	4727	model_1	novel MG contig
	3300005613	Ga0074649_1015664	Ga0074649_10156644	588	366	no	15	no	Non-marine Saline and Alkaline	4726	model_1	novel MG contig
	3300007640	Ga0070751_1010498	Ga0070751_10104982	540	63	no	54	no	Marine	4724	model_5	novel MG contig
	3300007640	Ga0070751_1010502	Ga0070751_10105026	244	349	no	16	no	Marine	4722	model_1	novel MG contig
	3300010885	Ga0133913_10248886	Ga0133913_102488861	510	340	no	16	no	Freshwater	4719	model_2	novel MG contig
	3300006104	Ga0007882_10010121	Ga0007882_100101211	160	706	no	9	no	Freshwater	4716	model_1	novel MG contig
	3300009181	Ga0114969_10020157	Ga0114969_100201574	513	1008	no	7	no	Freshwater	4714	model_3	novel MG contig
	3300010158	Ga0114960_10017544	Ga0114960_100175442	606	1141	no	6	YES	Freshwater	4713	model_1	novel MG contig
	3300013133	Ga0172362_10026524	Ga0172362_100265242	648	sg_282	no	1	YES	Freshwater	4711	model_2	novel MG contig
	3300005861	Ga0080006_1181675	Ga0080006_11816751	458	4287	no	2	YES	Thermal_springs	4707	model_4	novel MG contig
	3300013014	Ga0164295_10023836	Ga0164295_100238364	591	433	no	14	YES	Freshwater	4706	model_2	novel MG contig
	3300010885	Ga0133913_10250553	Ga0133913_102505531	570	170	no	28	no	Freshwater	4702	model_2	novel MG contig
	3300012703	Ga0157572_1177380	Ga0157572_11773803	653	79	no	45	no	Freshwater	4696	model_2	novel MG contig
	3300004807	Ga0007809_10005822	Ga0007809_100058224	461	111	no	37	no	Freshwater	4695	model_2	novel MG contig
	3300005862	Ga0080013_1016642	Ga0080013_10166424	625	3484	no	2	YES	Marine	4694	model_2	novel MG contig
	3300009181	Ga0114969_10020312	Ga0114969_100203122	599	467	no	13	YES	Freshwater	4693	model_14	novel MG contig
	3300006919	Ga0070746_10012932	Ga0070746_100129322	567	4511	no	2	no	Marine	4690	model_4	novel MG contig
	3300007344	Ga0070745_1009467	Ga0070745_10094675	515	63	no	54	no	Marine	4686	model_5	novel MG contig
	3300007520	Ga0105054_10045882	Ga0105054_100458821	471	2909	no	3	no	Freshwater	4677	model_5	novel MG contig
	3300004805	Ga0007792_10004683	Ga0007792_100046832	596	sg_283	no	1	YES	Freshwater	4676	model_1	novel MG contig
	3300010316	Ga0136655_1005988	Ga0136655_10059886	370	793	no	8	no	Marine	4672	model_1	novel MG contig
	3300009151	Ga0114962_10020599	Ga0114962_100205994	197	4720	no	2	no	Freshwater	4668	model_2	novel MG contig
	3300005861	Ga0080006_1152622	Ga0080006_11526224	571	4286	no	2	YES	Thermal_springs	4663	model_4	novel MG contig
	3300006122	Ga0007837_1001138	Ga0007837_10011381	434	52	no	65	no	Freshwater	4663	model_2	novel MG contig
	3300010885	Ga0133913_10254512	Ga0133913_102545124	614	111	no	37	YES	Freshwater	4662	model_2	novel MG contig
	3300014720	Ga0172376_10030616	Ga0172376_100306163	583	873	no	8	no	Freshwater	4656	model_3	novel MG contig
	3300009159	Ga0114978_10022165	Ga0114978_100221652	586	3025	no	3	YES	Freshwater	4655	model_1	novel MG contig
	3300009180	Ga0114979_10017118	Ga0114979_100171181	329	2104	no	4	no	Freshwater	4655	model_9	novel MG contig
	3300010157	Ga0114964_10014493	Ga0114964_100144933	519	1392	no	5	no	Freshwater	4654	model_4	novel MG contig
	3300003431	JGI25913J50563_1001541	JGI25913J50563_10015413	902	814	no	8	no	Freshwater	4653	model_9	novel MG contig
	3300009181	Ga0114969_10020676	Ga0114969_100206764	606	3060	no	3	YES	Freshwater	4651	model_2	novel MG contig
	3300003852	Ga0031655_10010881	Ga0031655_100108811	175	2436	no	3	YES	Freshwater	4648	model_8	novel MG contig
	3300003803	Ga0007849_1000232	Ga0007849_10002321	339	1121	no	6	no	Freshwater	4646	model_2	novel MG contig
	3300009519	Ga0116108_1006864	Ga0116108_10068643	619	2127	no	4	no	Freshwater	4646	model_4	novel MG contig
	3300010885	Ga0133913_10256103	Ga0133913_102561035	511	4749	no	2	YES	Freshwater	4645	model_4	novel MG contig
	3300009151	Ga0114962_10020823	Ga0114962_100208232	687	223	no	22	YES	Freshwater	4640	model_2	novel MG contig
	3300007522	Ga0105053_10045785	Ga0105053_100457856	409	2908	no	3	YES	Freshwater	4636	model_1	novel MG contig
	3300006114	Ga0007815_1003059	Ga0007815_10030594	479	52	no	65	no	Freshwater	4635	model_2	novel MG contig
	3300009180	Ga0114979_10017242	Ga0114979_100172424	499	1499	no	5	no	Freshwater	4635	model_3	novel MG contig
	3300010368	Ga0129324_10011514	Ga0129324_100115145	581	5144	no	2	YES	Marine	4629	model_5	novel MG contig
	3300002466	JGI10211J34971_10020320	JGI10211J34971_100203201	560	1110	no	6	no	Non-marine Saline and Alkaline	4628	model_4	novel MG contig
	3300009184	Ga0114976_10015907	Ga0114976_100159072	694	223	no	22	no	Freshwater	4625	model_2	novel MG contig
	3300003798	Ga0007842_1000286	Ga0007842_10002861	533	2467	no	3	no	Freshwater	4621	model_1	novel MG contig
	3300006114	Ga0007815_1003078	Ga0007815_10030781	157	221	no	22	no	Freshwater	4620	model_2	novel MG contig
	3300006127	Ga0007805_1003553	Ga0007805_10035531	413	52	no	65	no	Freshwater	4616	model_2	novel MG contig
	3300010885	Ga0133913_10259463	Ga0133913_102594631	466	810	no	8	YES	Freshwater	4613	model_1	novel MG contig
	3300000882	FwDRAFT_10012417	FwDRAFT_100124171	427	sg_284	no	1	YES	Freshwater	4612	model_5	novel MG contig
	3300009155	Ga0114968_10020059	Ga0114968_100200593	599	467	no	13	no	Freshwater	4611	model_14	novel MG contig
	3300010885	Ga0133913_10260146	Ga0133913_102601462	504	1581	no	5	no	Freshwater	4606	model_8	novel MG contig
	3300009152	Ga0114980_10016819	Ga0114980_100168192	550	1058	no	7	YES	Freshwater	4604	model_3	novel MG contig
	3300009152	Ga0114980_10016819	Ga0114980_100168193	550	1058	no	7	no	Freshwater	4604	model_3	novel MG contig
	3300004807	Ga0007809_10006043	Ga0007809_100060432	624	604	no	10	YES	Freshwater	4595	model_8	novel MG contig
	3300007651	Ga0102900_1002282	Ga0102900_10022821	221	317	no	17	no	Marine	4594	model_6	novel MG contig
	3300009154	Ga0114963_10018969	Ga0114963_100189691	562	1593	no	5	no	Freshwater	4590	model_1	novel MG contig
	3300009163	Ga0114970_10019626	Ga0114970_100196261	299	1476	no	5	YES	Freshwater	4589	model_2	novel MG contig
	3300010334	Ga0136644_10019657	Ga0136644_100196571	599	990	no	7	YES	Freshwater	4578	model_1	novel MG contig
	3300009183	Ga0114974_10021292	Ga0114974_100212923	73	sg_285	no	1	YES	Freshwater	4576	model_3	novel MG contig
	3300006108	Ga0007862_1002784	Ga0007862_10027846	345	sg_286	no	1	YES	Freshwater	4576	model_2	novel MG contig
	3300009183	Ga0114974_10021292	Ga0114974_100212922	688	4891	no	2	YES	Freshwater	4576	model_3	novel MG contig
	3300009183	Ga0114974_10021292	Ga0114974_100212921	720	4890	no	2	no	Freshwater	4576	model_3	novel MG contig
	3300010158	Ga0114960_10018392	Ga0114960_100183926	269	1718	no	4	no	Freshwater	4574	model_2	novel MG contig
	3300010158	Ga0114960_10018392	Ga0114960_100183925	331	5118	no	2	no	Freshwater	4574	model_2	novel MG contig
	3300010982	Ga0138322_10001627	Ga0138322_100016275	737	2162	no	4	YES	Host(ruminant)	4573	model_4	novel MG contig
	3300010976	Ga0138317_1001678	Ga0138317_10016785	737	2162	no	4	no	Host(ruminant)	4573	model_4	novel MG contig
	3300010979	Ga0138318_1001678	Ga0138318_10016785	737	2162	no	4	no	Host(ruminant)	4573	model_4	novel MG contig
	3300010980	Ga0138321_10001627	Ga0138321_100016275	737	2162	no	4	no	Host(ruminant)	4573	model_4	novel MG contig
	3300010885	Ga0133913_10264486	Ga0133913_102644861	592	3017	no	3	no	Freshwater	4563	model_1	novel MG contig
	3300001605	Draft_10033406	Draft_100334061	561	sg_287	no	1	YES	Engineered	4562	model_3	novel MG contig
	3300010885	Ga0133913_10265048	Ga0133913_102650486	272	1068	no	7	no	Freshwater	4558	model_13	novel MG contig
	3300007542	Ga0099846_1006908	Ga0099846_10069081	580	1508	no	5	YES	Marine	4553	model_4	novel MG contig
	3300007538	Ga0099851_1007423	Ga0099851_10074233	582	sg_288	no	1	YES	Marine	4552	model_4	novel MG contig
	3300001681	Abe_10013354	Abe_100133541	621	795	no	8	no	Marine	4543	model_5	novel MG contig
	3300009504	Ga0114946_10016135	Ga0114946_100161352	554	sg_289	no	1	YES	Freshwater	4541	model_4	novel MG contig
	3300010158	Ga0114960_10018600	Ga0114960_100186008	108	sg_290	no	1	YES	Freshwater	4540	model_13	novel MG contig
	3300009673	Ga0116185_1017378	Ga0116185_10173784	590	sg_291	no	1	YES	Engineered	4538	model_4	novel MG contig
	3300005581	Ga0049081_10006149	Ga0049081_100061491	581	93	no	41	YES	Freshwater	4536	model_3	novel MG contig
	3300010375	Ga0105239_10051430	Ga0105239_100514303	112	4261	no	2	YES	Host(plants)	4517	model_4	novel MG contig
	3300010375	Ga0105239_10051430	Ga0105239_100514302	489	851	no	8	no	Host(plants)	4517	model_4	novel MG contig
	3300010885	Ga0133913_10272099	Ga0133913_102720991	129	2082	no	4	YES	Freshwater	4494	model_1	novel MG contig
	3300010885	Ga0133913_10272515	Ga0133913_102725151	161	4732	no	2	YES	Freshwater	4490	model_3	novel MG contig
	3300007960	Ga0099850_1009285	Ga0099850_10092853	576	93	no	41	YES	Marine	4489	model_3	novel MG contig
	3300010885	Ga0133913_10272695	Ga0133913_102726951	644	340	no	16	YES	Freshwater	4489	model_2	novel MG contig
	3300002408	B570J29032_109947266	B570J29032_1099472662	580	365	no	15	no	Freshwater	4479	model_3	novel MG contig
	3300004777	Ga0007827_10003366	Ga0007827_100033661	223	640	no	10	no	Freshwater	4477	model_2	novel MG contig
	3300012956	Ga0154020_10047595	Ga0154020_100475952	633	5261	no	2	no	Engineered	4477	model_2	novel MG contig
	3300010885	Ga0133913_10274349	Ga0133913_102743492	591	258	no	20	YES	Freshwater	4473	model_1	novel MG contig
	3300010334	Ga0136644_10020523	Ga0136644_100205233	591	198	no	25	no	Freshwater	4473	model_1	novel MG contig
	3300006802	Ga0070749_10018231	Ga0070749_100182311	347	349	no	16	no	Marine	4466	model_1	novel MG contig
	3300012232	Ga0137435_1003696	Ga0137435_10036964	570	sg_292	no	1	YES	Aquatic(sediment)	4465	model_4	novel MG contig
	3300007344	Ga0070745_1010276	Ga0070745_10102763	576	4539	no	2	YES	Marine	4465	model_12	novel MG contig
	3300003404	JGI25920J50251_10005620	JGI25920J50251_100056201	504	198	no	25	YES	Freshwater	4447	model_1	novel MG contig
	3300009184	Ga0114976_10017179	Ga0114976_100171795	117	229	no	22	no	Freshwater	4440	model_2	novel MG contig
	3300010885	Ga0133913_10279674	Ga0133913_102796746	597	944	no	7	YES	Freshwater	4426	model_15	novel MG contig
	3300010157	Ga0114964_10015810	Ga0114964_100158101	575	2051	no	4	no	Freshwater	4425	model_12	novel MG contig
	3300006802	Ga0070749_10018606	Ga0070749_100186064	580	341	no	16	YES	Marine	4421	model_1	novel MG contig
	3300003787	Ga0007811_1000913	Ga0007811_10009131	454	822	no	8	no	Freshwater	4420	model_9	novel MG contig
	3300007346	Ga0070753_1010386	Ga0070753_10103864	543	63	no	54	no	Marine	4413	model_5	novel MG contig
	3300002928	G310J44881_10007416	G310J44881_100074162	600	481	no	12	no	Host(ruminant)	4412	model_1	novel MG contig
	3300005933	Ga0075118_10009600	Ga0075118_100096003	157	39	no	83	no	Non-marine Saline and Alkaline	4410	model_1	novel MG contig
	3300005933	Ga0075118_10009600	Ga0075118_100096004	439	1025	no	7	no	Non-marine Saline and Alkaline	4410	model_1	novel MG contig
	3300001457	JGI10211J14876_10006877	JGI10211J14876_100068773	569	237	no	21	no	Non-marine Saline and Alkaline	4409	model_1	novel MG contig
	3300007236	Ga0075463_10005124	Ga0075463_100051243	581	165	no	28	no	Marine	4407	model_1	novel MG contig
	3300000882	FwDRAFT_10017232	FwDRAFT_100172321	113	sg_293	no	1	YES	Freshwater	4404	model_4	novel MG contig
	3300012032	Ga0136554_1009179	Ga0136554_10091796	147	49	no	71	YES	Non-marine Saline and Alkaline	4404	model_6	novel MG contig
	3300007520	Ga0105054_10051064	Ga0105054_100510646	505	444	no	13	no	Freshwater	4398	model_5	novel MG contig
	3300006071	Ga0007876_1004217	Ga0007876_10042172	597	4374	no	2	YES	Freshwater	4393	model_10	novel MG contig
	3300013126	Ga0172367_10033800	Ga0172367_100338001	403	sg_294	no	1	YES	Freshwater	4392	model_4	novel MG contig
	3300010885	Ga0133913_10283746	Ga0133913_102837463	645	291	no	19	YES	Freshwater	4392	model_2	novel MG contig
	3300012128	Ga0136582_1001996	Ga0136582_10019965	609	2171	no	4	YES	Non-marine Saline and Alkaline	4391	model_4	novel MG contig
	3300009182	Ga0114959_10019220	Ga0114959_100192201	114	sg_295	no	1	no	Freshwater	4390	model_2	novel MG contig
	3300010885	Ga0133913_10284591	Ga0133913_102845916	701	4724	no	2	no	Freshwater	4385	model_9	novel MG contig
	3300009068	Ga0114973_10018423	Ga0114973_100184232	708	367	no	15	YES	Freshwater	4373	model_2	novel MG contig
	3300002098	JGI24219J26650_1002725	JGI24219J26650_10027252	212	257	no	20	YES	Freshwater	4369	model_2	novel MG contig
	3300002098	JGI24219J26650_1002725	JGI24219J26650_10027253	402	295	no	18	YES	Freshwater	4369	model_2	novel MG contig
	3300006802	Ga0070749_10019022	Ga0070749_100190221	542	63	no	54	YES	Marine	4366	model_5	novel MG contig
	3300006919	Ga0070746_10014811	Ga0070746_100148114	816	sg_96	no	1	YES	Marine	4365	model_4	novel MG contig
	3300012032	Ga0136554_1009354	Ga0136554_10093541	180	39	no	83	YES	Non-marine Saline and Alkaline	4364	model_1	novel MG contig
	3300009159	Ga0114978_10024711	Ga0114978_100247113	572	2055	no	4	YES	Freshwater	4364	model_13	novel MG contig
	3300012964	Ga0153916_10035901	Ga0153916_100359011	226	sg_296	no	1	YES	Freshwater	4362	model_2	novel MG contig
	3300002098	JGI24219J26650_1002737	JGI24219J26650_10027375	202	sg_297	no	1	YES	Freshwater	4358	model_2	novel MG contig
	3300009684	Ga0114958_10016661	Ga0114958_100166615	281	587	no	11	no	Freshwater	4356	model_2	novel MG contig
	3300008012	Ga0075480_10018010	Ga0075480_100180103	543	63	no	54	no	Marine	4354	model_5	novel MG contig
	3300001213	JGIcombinedJ13530_100229903	JGIcombinedJ13530_1002299032	565	2224	no	3	YES	Marine	4349	model_4	novel MG contig
	3300009155	Ga0114968_10022280	Ga0114968_100222806	329	4787	no	2	no	Freshwater	4341	model_12	novel MG contig
	3300009160	Ga0114981_10016221	Ga0114981_100162213	600	467	no	13	no	Freshwater	4340	model_14	novel MG contig
	3300010885	Ga0133913_10290131	Ga0133913_102901311	119	187	no	26	no	Freshwater	4339	model_2	novel MG contig
	3300006113	Ga0007858_1003196	Ga0007858_10031964	600	185	no	27	no	Freshwater	4335	model_3	novel MG contig
	3300010885	Ga0133913_10291492	Ga0133913_102914921	640	875	no	8	no	Freshwater	4328	model_2	novel MG contig
	3300006916	Ga0070750_10013108	Ga0070750_100131081	363	793	no	8	no	Marine	4327	model_1	novel MG contig
	3300007542	Ga0099846_1007659	Ga0099846_10076592	590	2006	no	4	YES	Marine	4324	model_4	novel MG contig
	3300006869	Ga0075477_10010739	Ga0075477_100107395	540	63	no	54	no	Marine	4321	model_5	novel MG contig
	3300003852	Ga0031655_10012354	Ga0031655_100123541	106	sg_298	no	1	YES	Freshwater	4319	model_4	novel MG contig
	3300010158	Ga0114960_10020227	Ga0114960_100202272	548	5119	no	2	YES	Freshwater	4318	model_1	novel MG contig
	3300006100	Ga0007806_1003507	Ga0007806_10035071	409	sg_299	no	1	no	Freshwater	4316	model_1	novel MG contig
	3300010158	Ga0114960_10020263	Ga0114960_100202632	269	550	no	11	no	Freshwater	4314	model_2	novel MG contig
	3300010158	Ga0114960_10020263	Ga0114960_100202631	365	960	no	7	no	Freshwater	4314	model_2	novel MG contig
	3300006113	Ga0007858_1003240	Ga0007858_10032402	677	446	no	13	no	Freshwater	4306	model_2	novel MG contig
	3300010885	Ga0133913_10294984	Ga0133913_102949842	584	465	no	13	YES	Freshwater	4299	model_3	novel MG contig
	3300010158	Ga0114960_10020377	Ga0114960_100203772	656	2984	no	3	no	Freshwater	4299	model_2	novel MG contig
	3300010157	Ga0114964_10016616	Ga0114964_100166166	148	sg_300	no	1	no	Freshwater	4298	model_3	novel MG contig
	3300013005	Ga0164292_10031117	Ga0164292_100311176	246	4883	no	2	no	Freshwater	4298	model_1	novel MG contig
	3300007960	Ga0099850_1010031	Ga0099850_10100311	331	sg_301	no	1	no	Marine	4298	model_4	novel MG contig
	3300009504	Ga0114946_10017798	Ga0114946_100177983	629	sg_302	no	1	YES	Freshwater	4297	model_2	novel MG contig
	3300006127	Ga0007805_1004025	Ga0007805_10040255	141	211	no	23	no	Freshwater	4294	model_2	novel MG contig
	3300009184	Ga0114976_10018276	Ga0114976_100182763	550	883	no	8	no	Freshwater	4292	model_12	novel MG contig
	3300006100	Ga0007806_1003535	Ga0007806_10035354	452	52	no	65	no	Freshwater	4291	model_2	novel MG contig
	3300009684	Ga0114958_10017083	Ga0114958_100170831	48	885	no	8	YES	Freshwater	4289	model_2	novel MG contig
	3300009185	Ga0114971_10020579	Ga0114971_100205791	232	32	no	97	no	Freshwater	4285	model_2	novel MG contig
	3300010885	Ga0133913_10296787	Ga0133913_102967873	560	745	no	9	YES	Freshwater	4284	model_15	novel MG contig
	3300010885	Ga0133913_10296794	Ga0133913_102967945	494	5119	no	2	no	Freshwater	4284	model_1	novel MG contig
	3300006106	Ga0007833_1002373	Ga0007833_10023733	413	52	no	65	no	Freshwater	4275	model_2	novel MG contig
	3300009068	Ga0114973_10019177	Ga0114973_100191771	602	4689	no	2	no	Freshwater	4270	model_2	novel MG contig
	3300010157	Ga0114964_10016784	Ga0114964_100167841	152	32	no	97	no	Freshwater	4268	model_2	novel MG contig
	3300006120	Ga0007867_1003195	Ga0007867_10031953	618	493	no	12	no	Freshwater	4267	model_2	novel MG contig
	3300014200	Ga0181526_10021204	Ga0181526_100212041	130	sg_303	no	1	YES	Freshwater	4266	model_4	novel MG contig
	3300014200	Ga0181526_10021204	Ga0181526_100212044	211	sg_304	no	1	YES	Freshwater	4266	model_5	novel MG contig
	3300013094	Ga0164297_10019697	Ga0164297_100196976	446	sg_305	no	1	YES	Freshwater	4265	model_1	novel MG contig
	3300013094	Ga0164297_10019738	Ga0164297_100197382	683	1160	no	6	no	Freshwater	4258	model_3	novel MG contig
	3300013133	Ga0172362_10031729	Ga0172362_100317293	618	5383	no	2	YES	Freshwater	4257	model_3	novel MG contig
	3300009419	Ga0114982_1006801	Ga0114982_10068012	915	sg_306	no	1	YES	Terrestrial(other)	4256	model_9	novel MG contig
	3300014720	Ga0172376_10035045	Ga0172376_100350453	317	3154	no	3	no	Freshwater	4254	model_2	novel MG contig
	3300009160	Ga0114981_10016870	Ga0114981_100168701	360	sg_307	no	1	no	Freshwater	4250	model_1	novel MG contig
	3300006802	Ga0070749_10020000	Ga0070749_100200003	420	1110	no	6	no	Marine	4248	model_4	novel MG contig
	3300013132	Ga0172372_10046913	Ga0172372_100469136	161	3215	no	3	no	Freshwater	4247	model_2	novel MG contig
	3300010885	Ga0133913_10301881	Ga0133913_103018815	417	sg_308	no	1	no	Freshwater	4244	model_15	novel MG contig
	3300005525	Ga0068877_10024178	Ga0068877_100241784	589	4189	no	2	YES	Freshwater	4243	model_5	novel MG contig
	3300009151	Ga0114962_10024239	Ga0114962_100242394	591	93	no	41	YES	Freshwater	4241	model_3	novel MG contig
	3300007522	Ga0105053_10053533	Ga0105053_100535337	318	689	no	9	no	Freshwater	4241	model_4	novel MG contig
	3300009155	Ga0114968_10023255	Ga0114968_100232551	138	4397	no	2	no	Freshwater	4240	model_1	novel MG contig
	3300013285	Ga0136642_1005680	Ga0136642_10056801	633	sg_309	no	1	YES	Freshwater	4236	model_1	novel MG contig
	3300009182	Ga0114959_10020304	Ga0114959_100203041	471	203	no	25	no	Freshwater	4235	model_2	novel MG contig
	3300013126	Ga0172367_10035730	Ga0172367_100357302	591	sg_310	no	1	YES	Freshwater	4224	model_10	novel MG contig
	3300010354	Ga0129333_10043493	Ga0129333_100434931	378	854	no	8	no	Marine	4220	model_2	novel MG contig
	3300002091	JGI24028J26656_1001893	JGI24028J26656_10018934	613	1705	no	4	YES	Freshwater	4217	model_2	novel MG contig
	3300003395	JGI25917J50250_1003615	JGI25917J50250_10036153	629	3552	no	2	YES	Freshwater	4215	model_1	novel MG contig
	3300006127	Ga0007805_1004145	Ga0007805_10041452	113	569	no	11	no	Freshwater	4215	model_1	novel MG contig
	3300006127	Ga0007805_1004145	Ga0007805_10041451	298	2649	no	3	no	Freshwater	4215	model_1	novel MG contig
	3300000347	ElkS_mat_CD2ADRAFT_1003556	ElkS_mat_CD2ADRAFT_10035566	317	sg_311	no	1	no	Non-marine Saline and Alkaline	4210	model_4	novel MG contig
	3300013138	Ga0172371_10053153	Ga0172371_1005315311	93	sg_312	no	1	YES	Freshwater	4195	model_4	novel MG contig
	3300003787	Ga0007811_1001016	Ga0007811_10010165	576	352	no	16	no	Freshwater	4195	model_9	novel MG contig
	3300010885	Ga0133913_10309014	Ga0133913_103090142	610	761	no	9	no	Freshwater	4188	model_3	novel MG contig
	3300010885	Ga0133913_10309378	Ga0133913_103093782	546	sg_313	no	1	YES	Freshwater	4186	model_2	novel MG contig
	3300006125	Ga0007825_1002883	Ga0007825_10028836	264	715	no	9	no	Freshwater	4184	model_2	novel MG contig
	3300006113	Ga0007858_1003390	Ga0007858_10033902	628	52	no	65	no	Freshwater	4182	model_2	novel MG contig
	3300005915	Ga0075122_10013390	Ga0075122_100133909	190	580	no	11	no	Non-marine Saline and Alkaline	4181	model_11	novel MG contig
	3300010885	Ga0133913_10310131	Ga0133913_103101312	104	2079	no	4	YES	Freshwater	4180	model_1	novel MG contig
	3300010885	Ga0133913_10310131	Ga0133913_103101311	461	4831	no	2	YES	Freshwater	4180	model_1	novel MG contig
	3300004807	Ga0007809_10007215	Ga0007809_100072151	157	614	no	10	no	Freshwater	4180	model_2	novel MG contig
	3300006802	Ga0070749_10020632	Ga0070749_100206325	287	sg_314	no	1	YES	Marine	4177	model_4	novel MG contig
	3300013093	Ga0164296_1020334	Ga0164296_10203343	555	sg_315	no	1	YES	Freshwater	4172	model_1	novel MG contig
	3300002091	JGI24028J26656_1001915	JGI24028J26656_10019158	360	796	no	8	no	Freshwater	4171	model_2	novel MG contig
	3300010885	Ga0133913_10311424	Ga0133913_103114243	559	3047	no	3	no	Freshwater	4171	model_9	novel MG contig
	3300004770	Ga0007804_1005090	Ga0007804_10050901	180	991	no	7	no	Freshwater	4167	model_2	novel MG contig
	3300010885	Ga0133913_10313205	Ga0133913_103132055	174	sg_316	no	1	no	Freshwater	4157	model_3	novel MG contig
	3300010885	Ga0133913_10313205	Ga0133913_103132054	673	1278	no	6	no	Freshwater	4157	model_3	novel MG contig
	3300009447	Ga0115560_1013812	Ga0115560_10138121	614	852	no	8	YES	Marine	4156	model_2	novel MG contig
	3300007541	Ga0099848_1010236	Ga0099848_10102367	392	2933	no	3	no	Marine	4148	model_5	novel MG contig
	3300010885	Ga0133913_10314554	Ga0133913_103145542	680	223	no	22	YES	Freshwater	4147	model_2	novel MG contig
	3300010354	Ga0129333_10045004	Ga0129333_100450043	571	sg_317	no	1	YES	Marine	4144	model_8	novel MG contig
	3300007609	Ga0102945_1003642	Ga0102945_10036423	535	4627	no	2	YES	Non-marine Saline and Alkaline	4135	model_4	novel MG contig
	3300010334	Ga0136644_10023646	Ga0136644_100236461	552	876	no	8	no	Freshwater	4134	model_3	novel MG contig
	3300010885	Ga0133913_10316399	Ga0133913_103163991	552	876	no	8	no	Freshwater	4134	model_3	novel MG contig
	3300005933	Ga0075118_10010594	Ga0075118_100105945	314	199	no	25	no	Non-marine Saline and Alkaline	4132	model_1	novel MG contig
	3300010334	Ga0136644_10023690	Ga0136644_100236902	617	2986	no	3	no	Freshwater	4130	model_2	novel MG contig
	3300010343	Ga0074044_10026503	Ga0074044_100265035	399	sg_318	no	1	YES	Terrestrial(soil)	4125	model_5	novel MG contig
	3300005935	Ga0075125_10011938	Ga0075125_1001193812	190	580	no	11	no	Non-marine Saline and Alkaline	4125	model_11	novel MG contig
	3300009160	Ga0114981_10017861	Ga0114981_100178612	577	754	no	9	no	Freshwater	4123	model_1	novel MG contig
	3300003375	JGI26470J50227_1004335	JGI26470J50227_10043351	912	2253	no	3	no	Freshwater	4123	model_9	novel MG contig
	3300006916	Ga0070750_10014266	Ga0070750_100142665	533	231	no	22	YES	Marine	4121	model_5	novel MG contig
	3300005931	Ga0075119_1007139	Ga0075119_10071391	473	1966	no	4	no	Non-marine Saline and Alkaline	4117	model_4	novel MG contig
	3300004694	Ga0065170_1000900	Ga0065170_10009004	594	347	no	16	no	Freshwater	4117	model_2	novel MG contig
	3300006127	Ga0007805_1004316	Ga0007805_10043161	507	79	no	45	no	Freshwater	4112	model_2	novel MG contig
	3300009151	Ga0114962_10025622	Ga0114962_100256224	269	550	no	11	YES	Freshwater	4104	model_2	novel MG contig
	3300009151	Ga0114962_10025622	Ga0114962_100256225	175	943	no	7	no	Freshwater	4104	model_2	novel MG contig
	3300001678	Mariner_1006822	Mariner_10068224	607	3379	no	2	YES	Marine	4096	model_11	novel MG contig
	3300012182	Ga0136556_1008009	Ga0136556_10080092	602	5243	no	2	YES	Non-marine Saline and Alkaline	4095	model_11	novel MG contig
	3300009510	Ga0116230_10045009	Ga0116230_100450093	527	sg_319	no	1	YES	Host(plants)	4093	model_1	novel MG contig
	3300006100	Ga0007806_1003806	Ga0007806_10038063	455	416	no	14	no	Freshwater	4090	model_2	novel MG contig
	3300006100	Ga0007806_1003810	Ga0007806_10038101	508	346	no	16	no	Freshwater	4086	model_2	novel MG contig
	3300004240	Ga0007787_10008222	Ga0007787_100082223	552	3932	no	2	YES	Freshwater	4085	model_4	novel MG contig
	3300010883	Ga0133547_10214462	Ga0133547_102144621	161	601	no	10	YES	Marine	4083	model_4	novel MG contig
	3300004092	Ga0062389_100029031	Ga0062389_1000290315	276	3757	no	2	YES	Terrestrial(soil)	4083	model_4	novel MG contig
	3300005525	Ga0068877_10025851	Ga0068877_100258516	376	650	no	10	no	Freshwater	4075	model_3	novel MG contig
	3300014492	Ga0182013_10035415	Ga0182013_100354152	633	5407	no	2	no	Terrestrial(soil)	4075	model_4	novel MG contig
	3300004463	Ga0063356_100053871	Ga0063356_1000538711	568	sg_320	no	1	YES	Host(plants)	4073	model_4	novel MG contig
	3300009068	Ga0114973_10020902	Ga0114973_100209022	572	1546	no	5	YES	Freshwater	4069	model_1	novel MG contig
	3300005933	Ga0075118_10010862	Ga0075118_100108621	507	165	no	28	no	Non-marine Saline and Alkaline	4064	model_1	novel MG contig
	3300010334	Ga0136644_10024402	Ga0136644_100244022	56	373	no	15	YES	Freshwater	4063	model_1	novel MG contig
	3300010334	Ga0136644_10024402	Ga0136644_100244021	524	198	no	25	no	Freshwater	4063	model_1	novel MG contig
	3300010368	Ga0129324_10014437	Ga0129324_100144374	504	555	no	11	YES	Marine	4042	model_1	novel MG contig
	3300007551	Ga0102881_1004445	Ga0102881_10044452	558	151	no	30	no	Marine	4042	model_2	novel MG contig
[truncated: 42,256 more rows]

## Sheet: TableS2
	Table_S2. Total hits of de-replicated MCP sequences per habitat type.
	Habitat_type	model_1	model_2	model_3	model_4	model_5	model_6	model_7	model_8	model_9	model_10	model_11	model_12	model_13	model_14	model_15
	Air	0	0	0	3	0	0	0	0	0	0	0	0	0	0	0
	Aquaculture	0	0	0	0	1	0	0	0	0	0	0	0	0	0	0
	Aquatic(Sediment)	10	2	29	116	33	0	1	0	0	5	0	0	0	1	0
	Engineered	68	10	51	287	128	0	4	0	1	12	0	7	3	0	1
	Freshwater	2972	1985	7411	1013	505	1135	14	292	226	382	43	150	219	100	187
	Host(Algae)	20	19	3	19	30	14	1	0	0	0	0	1	0	0	1
	Host(Arthropoda)	0	0	0	1	5	0	664	0	0	0	0	0	0	0	0
	Host(Baboon)	0	0	0	0	0	0	4	0	0	0	0	0	0	0	0
	Host(Cnidaria)	0	0	0	1	0	0	0	0	0	0	0	0	0	0	0
	Host(Plants)	88	6	37	130	32	0	0	1	0	1	0	0	0	5	1
	Host(Ruminant)	0	4	1	30	8	0	0	4	0	0	0	0	2	0	1
	Marine	946	172	663	538	1104	720	7	18	14	25	37	28	25	12	3
	Non-marine_Saline	1189	61	15	106	135	1960	0	0	0	0	170	36	2	1	0
	Terrestrial(other)	23	6	147	17	6	0	0	0	5	0	0	3	1	0	0
	Terrestrial(soil)	75	44	64	663	179	13	1	15	9	16	1	5	3	6	1
	Thermal_Springs	1	0	0	88	18	0	1	0	0	2	0	0	0	0	0
	Host(Human)	3	0	2	55	146	2	102	4	0	6	1	10	0	20	2

## Sheet: TableS3
Table_S3. De-replicated virophage sequences >10kb. Taxon_____Scaffold IDs according to the IMG/M or SRA databases. Genome type description (linear, circular, or inverted terminal repeats "ITR_60") is provided
	Contig	Type
	2061766007_____rumenHiSeq_NODE_1785693_len_12238_cov_9_187858	linear
	2061766007_____rumenHiSeq_NODE_2232599_len_27724_cov_4_336964	linear
	2061766007_____rumenHiSeq_NODE_3553059_len_27487_cov_0_981810	linear
	2061766007_____rumenHiSeq_NODE_4331347_len_22405_cov_0_883553	linear
	3300000090_____WSSedB1C_c10000817	linear
	3300000176_____TB03JUN2009E_c000526	linear
	3300000502_____M590M2_1006461	linear
	3300000553_____TBL_comb47_HYPODRAFT_10006230	linear
	3300000553_____TBL_comb47_HYPODRAFT_10007071	linear
	3300000553_____TBL_comb47_HYPODRAFT_10007407	linear
	3300001097_____JGIcombinedJ13537_10000434	linear
	3300001605_____Draft_10001555	ITR_60
	3300001605_____Draft_10006620	linear
	3300001605_____Draft_10009362	linear
	3300001676_____TuiMalila_1000351	linear
	3300001680_____KiloMoana_10002835	linear
	3300001687_____WOR8_10002702	linear
	3300001798_____JGI24126J20157_1000438	linear
	3300002091_____JGI24028J26656_1000152	circular
	3300002091_____JGI24028J26656_1000154	linear
	3300002091_____JGI24028J26656_1000301	linear
	3300002091_____JGI24028J26656_1000582	linear
	3300002092_____JGI24218J26658_1000290	ITR_60
	3300002092_____JGI24218J26658_1000335	linear
	3300002098_____JGI24219J26650_1000491	linear
	3300002098_____JGI24219J26650_1000581	ITR_60
	3300002301_____JGI24891J29808_1000608	linear
	3300002301_____JGI24891J29808_1000717	linear
	3300002307_____JGI24890J29729_1000225	circular
	3300002307_____JGI24890J29729_1000442	linear
	3300002307_____JGI24890J29729_1000451	circular
	3300002307_____JGI24890J29729_1000626	linear
	3300002307_____JGI24890J29729_1000627	linear
	3300002307_____JGI24890J29729_1000652	linear
	3300002307_____JGI24890J29729_1000712	linear
	3300002466_____JGI10211J34971_10003389	linear
	3300002835_____B570J40625_100003451	linear
	3300002835_____B570J40625_100004419	circular
	3300002835_____B570J40625_100004931	linear
	3300002835_____B570J40625_100005612	circular
	3300002835_____B570J40625_100005780	linear
	3300002835_____B570J40625_100006212	linear
	3300002835_____B570J40625_100006411	circular
	3300002835_____B570J40625_100013225	linear
	3300003375_____JGI26470J50227_1000268	linear
	3300003375_____JGI26470J50227_1000762	linear
	3300003375_____JGI26470J50227_1000846	linear
	3300003375_____JGI26470J50227_1000924	linear
	3300003413_____JGI25922J50271_10000494	linear
	3300003432_____JGI20214J51088_10000979	linear
	3300003785_____Ga0007851_100001	circular
	3300003820_____Ga0007863_1000046	linear
	3300003820_____Ga0007863_1000076	linear
	3300003852_____Ga0031655_10000867	linear
	3300003852_____Ga0031655_10001695	linear
	3300003860_____Ga0031658_1000156	linear
	3300004770_____Ga0007804_1000288	linear
	3300004806_____Ga0007854_10000594	linear
	3300004806_____Ga0007854_10001399	ITR_60
	3300004807_____Ga0007809_10000095	linear
	3300004807_____Ga0007809_10000678	linear
	3300005119_____Ga0070420_1191	linear
	3300005435_____Ga0070714_100001472	linear
	3300005437_____Ga0070710_10000143	linear
	3300005512_____Ga0074648_1003932	linear
	3300005512_____Ga0074648_1005201	linear
	3300005527_____Ga0068876_10000772	linear
	3300005527_____Ga0068876_10003849	linear
	3300005528_____Ga0068872_10004051	linear
	3300005528_____Ga0068872_10004467	linear
	3300005529_____Ga0070741_10016518	linear
	3300005534_____Ga0070735_10004409	linear
	3300005534_____Ga0070735_10005036	linear
	3300005541_____Ga0070733_10002713	linear
	3300005581_____Ga0049081_10000427	linear
	3300005581_____Ga0049081_10000462	linear
	3300005581_____Ga0049081_10000582	ITR_60
	3300005582_____Ga0049080_10000091	circular
	3300005590_____Ga0070727_10004000	linear
	3300005613_____Ga0074649_1001593	circular
	3300005613_____Ga0074649_1001773	linear
	3300005613_____Ga0074649_1001776	linear
	3300005613_____Ga0074649_1002571	linear
	3300005613_____Ga0074649_1002727	linear
	3300005613_____Ga0074649_1003928	linear
	3300005617_____Ga0068859_100005370	linear
	3300005662_____Ga0078894_10001308	linear
	3300005662_____Ga0078894_10003625	linear
	3300005662_____Ga0078894_10004883	linear
	3300005663_____Ga0073582_101521	linear
	3300005712_____Ga0070764_10000374	linear
	3300005805_____Ga0079957_1002161	linear
	3300005861_____Ga0080006_1175989	ITR_60
	3300005861_____Ga0080006_1218239	linear
	3300005931_____Ga0075119_1001447	linear
	3300005936_____Ga0075124_10000854	linear
	3300006071_____Ga0007876_1000165	linear
	3300006071_____Ga0007876_1000258	ITR_60
	3300006100_____Ga0007806_1000231	circular
	3300006103_____Ga0007813_1000158	linear
	3300006104_____Ga0007882_10001075	ITR_60
	3300006108_____Ga0007862_1000466	ITR_60
	3300006109_____Ga0007870_1000379	linear
	3300006111_____Ga0007848_1000345	linear
	3300006114_____Ga0007815_1000154	linear
	3300006116_____Ga0007807_1000478	linear
	3300006116_____Ga0007807_1000493	linear
	3300006117_____Ga0007818_1000137	linear
	3300006118_____Ga0007859_1000217	linear
	3300006119_____Ga0007866_1000143	linear
	3300006119_____Ga0007866_1000151	linear
	3300006119_____Ga0007866_1000399	linear
	3300006122_____Ga0007837_1000084	linear
	3300006126_____Ga0007855_1000567	linear
	3300006127_____Ga0007805_1000262	ITR_60
	3300006127_____Ga0007805_1000453	linear
	3300006127_____Ga0007805_1000719	linear
	3300006127_____Ga0007805_1000725	linear
	3300006128_____Ga0007828_1000470	linear
	3300006129_____Ga0007834_1000393	linear
	3300006358_____Ga0068871_100001277	linear
	3300006484_____Ga0070744_10000380	linear
	3300006802_____Ga0070749_10000650	linear
	3300006802_____Ga0070749_10000779	linear
	3300006802_____Ga0070749_10001201	linear
	3300006802_____Ga0070749_10001496	linear
	3300006802_____Ga0070749_10002953	linear
	3300006802_____Ga0070749_10003404	linear
	3300006875_____Ga0075473_10000931	linear
	3300006916_____Ga0070750_10000267	circular
	3300006919_____Ga0070746_10000980	linear
	3300006919_____Ga0070746_10001925	linear
	3300006920_____Ga0070748_1000325	linear
	3300007162_____Ga0079300_10000389	linear
	3300007276_____Ga0070747_1000780	linear
	3300007344_____Ga0070745_1001298	linear
	3300007344_____Ga0070745_1001700	linear
	3300007344_____Ga0070745_1002316	linear
	3300007345_____Ga0070752_1001124	linear
	3300007346_____Ga0070753_1000309	linear
	3300007516_____Ga0105050_10007389	linear
	3300007516_____Ga0105050_10008796	linear
	3300007523_____Ga0105052_10004511	linear
	3300007538_____Ga0099851_1000248	circular
	3300007538_____Ga0099851_1001009	linear
	3300007540_____Ga0099847_1000087	circular
	3300007540_____Ga0099847_1000567	linear
	3300007540_____Ga0099847_1000701	linear
	3300007541_____Ga0099848_1000221	circular
	3300007541_____Ga0099848_1000347	linear
	3300007541_____Ga0099848_1001104	linear
	3300007541_____Ga0099848_1001120	linear
	3300007541_____Ga0099848_1001706	linear
	3300007542_____Ga0099846_1001258	linear
	3300007609_____Ga0102945_1000484	linear
	3300007633_____Ga0102940_1002147	linear
	3300007640_____Ga0070751_1001973	linear
	3300007642_____Ga0102876_1000639	linear
	3300007722_____Ga0105051_10006406	linear
	3300009001_____Ga0102963_1001410	linear
	3300009026_____Ga0102829_1000633	linear
	3300009068_____Ga0114973_10000565	linear
	3300009068_____Ga0114973_10000639	circular
	3300009068_____Ga0114973_10000749	circular
	3300009068_____Ga0114973_10001071	linear
	3300009070_____Ga0066256_1001637	linear
	3300009070_____Ga0066256_1002141	linear
	3300009070_____Ga0066256_1002412	linear
	3300009070_____Ga0066256_1003444	linear
	3300009085_____Ga0105103_10000524	linear
	3300009085_____Ga0105103_10000772	circular
	3300009091_____Ga0102851_10000522	circular
	3300009091_____Ga0102851_10002208	linear
	3300009111_____Ga0115026_10000109	ITR_60
	3300009151_____Ga0114962_10000344	ITR_60
	3300009151_____Ga0114962_10000711	ITR_60
	3300009151_____Ga0114962_10000779	linear
	3300009151_____Ga0114962_10000818	circular
	3300009151_____Ga0114962_10000842	circular
	3300009151_____Ga0114962_10001148	linear
	3300009151_____Ga0114962_10001373	circular
	3300009151_____Ga0114962_10001578	linear
	3300009151_____Ga0114962_10001691	circular_and_ITR_60
	3300009151_____Ga0114962_10001763	linear
	3300009151_____Ga0114962_10002354	linear
	3300009151_____Ga0114962_10002359	linear
	3300009151_____Ga0114962_10002859	linear
	3300009151_____Ga0114962_10003684	linear
	3300009152_____Ga0114980_10001820	linear
	3300009154_____Ga0114963_10000410	linear
	3300009154_____Ga0114963_10000572	linear
	3300009154_____Ga0114963_10000587	circular
	3300009154_____Ga0114963_10000678	linear
	3300009154_____Ga0114963_10000931	linear
	3300009154_____Ga0114963_10001463	linear
	3300009154_____Ga0114963_10002494	linear
	3300009154_____Ga0114963_10002531	linear
	3300009154_____Ga0114963_10003380	linear
	3300009154_____Ga0114963_10003513	linear
	3300009155_____Ga0114968_10000753	linear
	3300009155_____Ga0114968_10001484	linear
	3300009157_____Ga0105092_10001347	linear
	3300009158_____Ga0114977_10000780	linear
	3300009158_____Ga0114977_10001471	linear
	3300009158_____Ga0114977_10001724	linear
	3300009158_____Ga0114977_10002688	linear
	3300009159_____Ga0114978_10000595	linear
	3300009159_____Ga0114978_10000739	linear
	3300009159_____Ga0114978_10003482	linear
	3300009160_____Ga0114981_10000712	linear
	3300009160_____Ga0114981_10000978	linear
	3300009160_____Ga0114981_10001071	linear
	3300009161_____Ga0114966_10001014	linear
	3300009161_____Ga0114966_10005339	linear
	3300009163_____Ga0114970_10000439	circular
	3300009163_____Ga0114970_10001276	linear
	3300009163_____Ga0114970_10002242	linear
	3300009164_____Ga0114975_10000387	linear
	3300009164_____Ga0114975_10000427	linear
	3300009164_____Ga0114975_10000616	linear
	3300009164_____Ga0114975_10000879	linear
	3300009164_____Ga0114975_10001038	linear
	3300009164_____Ga0114975_10001152	linear
	3300009164_____Ga0114975_10001466	linear
	3300009164_____Ga0114975_10002424	linear
	3300009164_____Ga0114975_10002759	linear
	3300009165_____Ga0105102_10000429	linear
	3300009180_____Ga0114979_10000767	circular
	3300009180_____Ga0114979_10001471	linear
	3300009180_____Ga0114979_10001868	linear
	3300009181_____Ga0114969_10000735	ITR_60
	3300009181_____Ga0114969_10000987	linear
	3300009181_____Ga0114969_10004951	linear
	3300009181_____Ga0114969_10005414	linear
	3300009182_____Ga0114959_10001102	linear
	3300009182_____Ga0114959_10002038	linear
	3300009182_____Ga0114959_10002069	linear
	3300009182_____Ga0114959_10002192	linear
	3300009182_____Ga0114959_10004282	linear
	3300009183_____Ga0114974_10000518	circular
	3300009183_____Ga0114974_10000564	linear
	3300009183_____Ga0114974_10000644	linear
	3300009183_____Ga0114974_10000724	linear
	3300009183_____Ga0114974_10004685	linear
	3300009184_____Ga0114976_10000640	linear
	3300009184_____Ga0114976_10001069	linear
	3300009184_____Ga0114976_10001516	linear
	3300009184_____Ga0114976_10001631	linear
	3300009184_____Ga0114976_10001781	linear
	3300009184_____Ga0114976_10002007	linear
	3300009184_____Ga0114976_10002470	linear
	3300009184_____Ga0114976_10002882	linear
	3300009185_____Ga0114971_10002619	linear
	3300009187_____Ga0114972_10001281	linear
	3300009409_____Ga0114993_10004619	linear
	3300009413_____Ga0114902_1000298	circular
	3300009419_____Ga0114982_1000775	linear
	3300009419_____Ga0114982_1001210	linear
	3300009500_____Ga0116229_10007006	circular
	3300009505_____Ga0115564_10005294	linear
	3300009526_____Ga0115004_10002853	linear
	3300009545_____Ga0105237_10003663	ITR_60
	3300009547_____Ga0116136_1000934	ITR_60
	3300009548_____Ga0116107_1001113	circular_and_ITR_60
	3300009548_____Ga0116107_1001592	linear
	3300009618_____Ga0116127_1001084	ITR_60
	3300009618_____Ga0116127_1001311	linear
	3300009618_____Ga0116127_1001795	linear
	3300009684_____Ga0114958_10000782	ITR_60
	3300009684_____Ga0114958_10002157	linear
	3300009690_____Ga0116143_10003940	ITR_60
	3300009711_____Ga0116166_1004262	linear
	3300009743_____Ga0099798_10054	linear
	3300009760_____Ga0116131_1001150	linear
	3300009781_____Ga0116178_10003357	linear
	3300010157_____Ga0114964_10000508	linear
	3300010157_____Ga0114964_10000599	linear
	3300010157_____Ga0114964_10000624	linear
	3300010157_____Ga0114964_10000881	linear
	3300010157_____Ga0114964_10001356	ITR_60
	3300010157_____Ga0114964_10001382	linear
	3300010157_____Ga0114964_10001616	linear
	3300010157_____Ga0114964_10001848	linear
	3300010157_____Ga0114964_10002347	linear
	3300010157_____Ga0114964_10002671	linear
	3300010157_____Ga0114964_10002903	linear
	3300010157_____Ga0114964_10003108	linear
	3300010157_____Ga0114964_10003708	linear
	3300010158_____Ga0114960_10000582	linear
	3300010158_____Ga0114960_10000746	ITR_60
	3300010158_____Ga0114960_10000772	circular
	3300010158_____Ga0114960_10001476	linear
	3300010158_____Ga0114960_10002393	linear
	3300010158_____Ga0114960_10002925	linear
	3300010160_____Ga0114967_10000584	linear
	3300010160_____Ga0114967_10001208	linear
	3300010334_____Ga0136644_10000572	circular
	3300010334_____Ga0136644_10001697	linear
	3300010334_____Ga0136644_10001890	linear
	3300010354_____Ga0129333_10000799	circular
	3300010354_____Ga0129333_10001104	linear
	3300010368_____Ga0129324_10001212	linear
	3300010368_____Ga0129324_10003043	linear
	3300010370_____Ga0129336_10000987	linear
	3300010371_____Ga0134125_10003999	linear
	3300010373_____Ga0134128_10002422	linear
	3300010396_____Ga0134126_10005042	ITR_60
	3300010396_____Ga0134126_10007836	linear
	3300010430_____Ga0118733_100031587	linear
	3300010883_____Ga0133547_10020403	linear
	3300010883_____Ga0133547_10022499	linear
	3300010883_____Ga0133547_10041763	linear
	3300010885_____Ga0133913_10005353	linear
	3300010885_____Ga0133913_10005368	linear
	3300010885_____Ga0133913_10006257	linear
	3300010885_____Ga0133913_10006437	linear
	3300010885_____Ga0133913_10006691	linear
	3300010885_____Ga0133913_10007194	circular
	3300010885_____Ga0133913_10007223	linear
	3300010885_____Ga0133913_10007866	linear
	3300010885_____Ga0133913_10008183	circular
	3300010885_____Ga0133913_10008278	linear
	3300010885_____Ga0133913_10008287	linear
	3300010885_____Ga0133913_10008424	circular
	3300010885_____Ga0133913_10008574	linear
	3300010885_____Ga0133913_10008686	linear
	3300010885_____Ga0133913_10008696	linear
	3300010885_____Ga0133913_10008705	circular
	3300010885_____Ga0133913_10009135	circular
	3300010885_____Ga0133913_10009174	linear
	3300010885_____Ga0133913_10009524	linear
	3300010885_____Ga0133913_10009566	circular
	3300010885_____Ga0133913_10009803	linear
	3300010885_____Ga0133913_10009934	circular
	3300010885_____Ga0133913_10010149	linear
	3300010885_____Ga0133913_10010443	linear
	3300010885_____Ga0133913_10010890	linear
	3300010885_____Ga0133913_10011015	circular
	3300010885_____Ga0133913_10011061	circular
	3300010885_____Ga0133913_10011382	circular
	3300010885_____Ga0133913_10011474	linear
	3300010885_____Ga0133913_10011707	linear
	3300010885_____Ga0133913_10011865	linear
	3300010885_____Ga0133913_10012200	linear
	3300010885_____Ga0133913_10012254	linear
	3300010885_____Ga0133913_10012256	circular
	3300010885_____Ga0133913_10012518	linear
	3300010885_____Ga0133913_10012712	circular
	3300010885_____Ga0133913_10013028	linear
	3300010885_____Ga0133913_10013034	linear
	3300010885_____Ga0133913_10013167	circular
	3300010885_____Ga0133913_10013256	circular
	3300010885_____Ga0133913_10013406	linear
	3300010885_____Ga0133913_10013708	circular
	3300010885_____Ga0133913_10014576	ITR_60
	3300010885_____Ga0133913_10014971	linear
	3300010885_____Ga0133913_10015411	circular
	3300010885_____Ga0133913_10016225	linear
	3300010885_____Ga0133913_10016429	linear
	3300010885_____Ga0133913_10016501	linear
	3300010885_____Ga0133913_10017077	circular
	3300010885_____Ga0133913_10017273	linear
	3300010885_____Ga0133913_10019324	linear
	3300010885_____Ga0133913_10019370	linear
	3300010885_____Ga0133913_10020643	linear
	3300010885_____Ga0133913_10023783	linear
	3300010885_____Ga0133913_10024645	linear
	3300010885_____Ga0133913_10025220	linear
	3300010885_____Ga0133913_10025477	linear
	3300010885_____Ga0133913_10025508	linear
	3300010885_____Ga0133913_10026199	linear
	3300010885_____Ga0133913_10026942	linear
	3300010885_____Ga0133913_10027333	linear
	3300010885_____Ga0133913_10028243	linear
	3300010885_____Ga0133913_10028904	linear
	3300010885_____Ga0133913_10029326	linear
	3300010885_____Ga0133913_10029435	linear
	3300010885_____Ga0133913_10030603	linear
	3300010885_____Ga0133913_10030843	linear
	3300010885_____Ga0133913_10031394	linear
	3300010885_____Ga0133913_10031436	linear
	3300010885_____Ga0133913_10032404	linear
	3300010885_____Ga0133913_10032612	linear
	3300010885_____Ga0133913_10032769	linear
	3300010885_____Ga0133913_10032810	linear
	3300010885_____Ga0133913_10033257	linear
	3300010885_____Ga0133913_10034462	linear
	3300010885_____Ga0133913_10034807	linear
	3300010885_____Ga0133913_10036964	linear
	3300010885_____Ga0133913_10037881	linear
	3300010885_____Ga0133913_10039029	linear
	3300010885_____Ga0133913_10039588	linear
	3300010885_____Ga0133913_10040121	linear
	3300010885_____Ga0133913_10040382	linear
	3300010885_____Ga0133913_10040671	linear
	3300010885_____Ga0133913_10042115	linear
	3300010885_____Ga0133913_10043817	linear
	3300010885_____Ga0133913_10044899	linear
	3300010885_____Ga0133913_10044996	linear
	3300010885_____Ga0133913_10046103	linear
	3300010885_____Ga0133913_10046438	linear
	3300010885_____Ga0133913_10048336	linear
	3300010885_____Ga0133913_10048399	linear
	3300010885_____Ga0133913_10048696	linear
	3300010885_____Ga0133913_10050144	linear
	3300010885_____Ga0133913_10050520	linear
	3300010885_____Ga0133913_10051232	linear
	3300010885_____Ga0133913_10055753	linear
	3300010885_____Ga0133913_10057919	linear
	3300010885_____Ga0133913_10058331	linear
	3300010885_____Ga0133913_10060220	linear
	3300010885_____Ga0133913_10061498	linear
	3300012006_____Ga0119955_1000549	linear
	3300012006_____Ga0119955_1001404	linear
	3300012128_____Ga0136582_1000547	linear
	3300012145_____Ga0136566_1000368	linear
	3300012147_____Ga0136588_1000554	ITR_60
	3300012533_____Ga0138256_10005174	linear
	3300012984_____Ga0164309_10000286	linear
	3300012984_____Ga0164309_10001308	linear
	3300013004_____Ga0164293_10000722	linear
	3300013014_____Ga0164295_10000960	linear
	3300013093_____Ga0164296_1002074	ITR_60
	3300013093_____Ga0164296_1003181	linear
	3300013093_____Ga0164296_1003191	linear
	3300013093_____Ga0164296_1005418	linear
	3300013094_____Ga0164297_10001420	linear
	3300013094_____Ga0164297_10003112	linear
	3300013094_____Ga0164297_10004528	linear
	3300013094_____Ga0164297_10004763	linear
	3300013094_____Ga0164297_10004830	linear
	3300013099_____Ga0164315_10002992	ITR_60
	3300013126_____Ga0172367_10002111	circular
	3300013126_____Ga0172367_10002920	circular
	3300013126_____Ga0172367_10006316	linear
	3300013131_____Ga0172373_10004492	linear
	3300013132_____Ga0172372_10002666	circular
	3300013132_____Ga0172372_10003608	linear
	3300013132_____Ga0172372_10006529	linear
	3300013285_____Ga0136642_1000288	linear
	3300013285_____Ga0136642_1001106	linear
	3300013286_____Ga0136641_1000158	ITR_60
	3300013286_____Ga0136641_1000185	linear
	3300013286_____Ga0136641_1000384	linear
	3300013286_____Ga0136641_1001342	linear
	3300014050_____Ga0119952_1000747	linear
	3300014204_____Ga0172381_10002270	circular
	3300014205_____Ga0172380_10008076	linear
	3300014492_____Ga0182013_10003939	linear
	3300014492_____Ga0182013_10004328	circular
	3300014492_____Ga0182013_10004507	linear
	3300014493_____Ga0182016_10003510	linear
	3300014499_____Ga0182012_10004034	linear
	3300014654_____Ga0181525_10003086	linear
	3300014654_____Ga0181525_10003147	linear
	3300014720_____Ga0172376_10003463	linear
	3300014720_____Ga0172376_10005535	linear
	3300014818_____Ga0134300_1001461	linear
	3300014818_____Ga0134300_1003182	linear
	3300014819_____Ga0119954_1000411	linear
	3300014819_____Ga0119954_1000484	linear
	3300014819_____Ga0119954_1000547	ITR_60
	3300014819_____Ga0119954_1000767	linear
	ERS396424_____k79_177141	ITR_60
	SRS475566_____k119_48017	ITR_60
	SRS475626_____k119_215568	ITR_60
	SRS475987_____k119_195442	linear
	SRS476076_____k119_199462	ITR_60
	SRS476271_____k119_132073	ITR_60

## Sheet: TableS4
	Table S4. Virophage Protein Cluster information. Total counts: number of HQ and reference virophages hitting a VpPC; Counts percent: Percent of all HQ and reference virophages wth a PC.
	VpPC	total counts	counts percent	PC details	PC_function										Genera	members
	PC_001	367	100	hypothetical_protein_(514)_putative_Capsid_protein_(9)_putative_major_capsid_protein_(7)_putative_V20_(6)_putative_capsid_protein_(4)_major_capsid_protein_(3)_capsid_protein_(2)_repeat_domain_(List_Bact_rpt)_pfam09479_(1)_YP_009177804.1_(1)_V20_(1)_Capsid_protein_(1)_		# tRNA	Contig ID	Contig type	virophage_full_ID	Length	Habitat	genus			1	1
	PC_003	367	100	hypothetical_protein_(478)_putative_cysteine_protease_(7)_putative_V9_(4)_Ulp1_protease_family__C-terminal_catalytic_domain_pfam02902_(1)_Rho_termination_factor__N-terminal_domain_pfam07498_(1)_Lysophospholipase__alpha-beta_hydrolase_superfamily_COG2267_(1)_V9_(1)_Acetyltransferases_COG0456_(1)_AIW01877.1_(1)_virus_endoprotease_pfam00770_(1)_Site-specific_DNA-adenine_methylase_COG0338_(1)_Cystein…		1	Ga0114974_10000518	circular	3300009183_____Ga0114974_10000518	32346	Freshwater	5			2	6
	PC_004	367	100	hypothetical_protein_(343)_‚Packaging_ATPase‚_(18)_putative_V3_(9)_putative_DNA_packaging_protein_(8)_virus_A32_protein_pfam04665_(6)_Chromosomal_replication_initiation_ATPase_DnaA_COG0593_(6)_ATPase_family_associated_with_various_cellular_activities_(AAA)_pfam00004_(5)_Predicted_ATPase__AAA+_superfamily_COG1373_(5)_putative_packaging_ATPase_(4)_RNA_helicase_pfam00910_(3)_putative_FtsK-HerA_famil…		1	Ga0114970_10000439	circular	3300009163_____Ga0114970_10000439	31036	Freshwater	5			3	8
	PC_002	358	97.5477	hypothetical_protein_(475)_putative_minor_virion_protein_(14)_putative_minor_capsid_protein_(11)_Carbohydrate_binding_domain-containing_protein_pfam02839_(4)_minor_virion_protein_(3)_Carbohydrate_binding_domain_pfam02839_(3)_V18_(1)_YP_009177803.1_(1)_putative_tail_fiber_protein_(1)_FOG:_WD40_repeat_COG2319_(1)_V19_(1)_		1	JGI24028J26656_1000152	circular	3300002091_____JGI24028J26656_1000152	30052	Freshwater	6			4	14
	PC_007	217	59.1281	hypothetical_protein_(238)_DNA_adenine_methylase_KO:K06223_(17)_Site-specific_DNA-adenine_methylase_COG0338_(10)_Site-specific_DNA_methylase_COG0338_(7)_putative_V21_(3)_Site-specific_DNA-adenine_methylase/Site-specific_DNA-adenine_methylase_COG0338_COG0338_(3)_Dam_methylase_(3)_D12_class_N6_adenine-specific_DNA_methyltransferase_pfam02086_(3)_D12_class_N6_adenine-specific_DNA_methyl_transferase_…		1	Ga0164309_10000286	linear	3300012984_____Ga0164309_10000286	29734	Terrestrial(soil)	15			5	102
	PC_005	188	51.2262	hypothetical_protein_(237)_Integrase_COG0582_(9)_Phage_integrase_family_protein_pfam00589_(5)_Site-specific_recombinase_XerD_COG4974_(4)_Yrec(OLV11)_(4)_Phage_integrase_family_pfam00589_(2)_		1	Ga0133913_10007194	circular	3300010885_____Ga0133913_10007194	28913	Freshwater	6			6	94
	PC_006	158	43.0518	hypothetical_protein_(233)_		1	Ga0129333_10000799	circular	3300010354_____Ga0129333_10000799	27550	Marine	5			7	2
	PC_012	144	39.2371	hypothetical_protein_(65)_Phage-_or_plasmid-associated_DNA_primase_COG3378_(62)_Primase_C_terminal_2_(PriCT-2)_pfam08707_(21)_D5_N_terminal_like_pfam08706_(13)_Virulence-associated_protein_E_pfam05272_(5)_S3H_helicase_(4)_Predicted_ATPase_-_COG3378_COG3378_(4)_DNA_replication_protein_(3)_putative_D5-like_helicase-primase_(3)_Primase_C_terminal_2_(PriCT-2)/Bifunctional_DNA_primase/polymerase__N-te…		3	Ga0164293_10000722	linear	3300013004_____Ga0164293_10000722	27069	Freshwater	5			8	3
	PC_008	137	37.3297	hypothetical_protein_(232)_Site-specific_DNA-adenine_methylase_COG0338_(4)_Site-specific_DNA_methylase_COG0338_(2)_Lipase_(class_3)_pfam01764_(2)_Protein_of_unknown_function_(DUF2974)_pfam11187_(2)_Predicted_esterase_YcpF__UPF0227_family_COG3150_(2)_Tlr6F_(1)_Kazal-type_serine_protease_inhibitor_domain_pfam00050_(1)_Putative_lipase_COG5153_(1)_hypothetical_protein_KO:K07117_(1)_Kazal-type_serine_…		1	B570J40625_100004931	linear	3300002835_____B570J40625_100004931	24917	Freshwater	5			9	66
	PC_011	125	34.0599	hypothetical_protein_(165)_		1	Ga0133913_10011015	circular	3300010885_____Ga0133913_10011015	23821	Freshwater	6			10	15
	PC_013	107	29.1553	hypothetical_protein_(135)_Tlr6F_(12)_Tlr_6Fp_protein_(1)_Tlr6_(1)_YP_009174741.1_(1)_		1	Ga0133913_10011474	linear	3300010885_____Ga0133913_10011474	23382	Freshwater	6			11	1
	PC_009	96	26.158	hypothetical_protein_(134)_GIY-YIG_catalytic_domain-containing_protein_pfam01541_(31)_GIY-YIG_catalytic_domain_pfam01541_(12)_GIY_(9)_Recombination_endonuclease_VII_pfam02945_(2)_putative_Mavirus_MV06-like_protein_(1)_Mavirus_MV06-like_protein_(1)_V14_(1)_Predicted_endonuclease__GIY-YIG_superfamily_COG2827_(1)_		1	Ga0134128_10002422	linear	3300010373_____Ga0134128_10002422	23200	Terrestrial(soil)	9			12	4
	PC_010	81	22.0708	hypothetical_protein_(70)_Collagen_triple_helix_repeat-containing_protein_pfam01391_(25)_Collagen_triple_helix_repeat_(20_copies)_pfam01391_(17)_Collagen_triple_helix_repeat-containing_protein/Collagen_triple_helix_repeat-containing_protein_pfam01391_pfam01391_(15)_Collagen_triple_helix_repeat-containing_protein/Collagen_triple_helix_repeat-containing_protein/Collagen_triple_helix_repeat-containi…		1	Ga0133913_10012256	circular	3300010885_____Ga0133913_10012256	22642	Freshwater	6			13	11
	PC_014	73	19.891	hypothetical_protein_(93)_CO_dehydrogenase/acetyl-CoA_synthase_delta_subunit_(corrinoid_Fe-S_protein)_COG2069_(1)_AT_hook_motif_pfam02178_(1)_		1	Ga0133913_10012518	linear	3300010885_____Ga0133913_10012518	22395	Freshwater	6			14	1
	PC_024	53	14.4414	hypothetical_protein_(71)_		1	Ga0114981_10000712	linear	3300009160_____Ga0114981_10000712	21711	Freshwater	6			15	1
	PC_017	52	14.1689	hypothetical_protein_(62)_		1	JGI20214J51088_10000979	linear	3300003432_____JGI20214J51088_10000979	19402	Marine	9			16	18
	PC_016	50	13.624	hypothetical_protein_(61)_Protein_of_unknown_function_(DUF2974)_pfam11187_(7)_lipase_(5)_Uncharacterised_protein_family_(UPF0227)_pfam05728_(2)_Uncharacterised_conserved_protein_(DUF2305)_pfam10230_(1)_Site-specific_DNA_methylase_COG0338_(1)_Lipase_(class_3)_pfam01764_(1)_Putative_lipase_essential_for_disintegration_of_autophagic_bodies_inside_the_vacuole_COG5153_(1)_SWIB/MDM2_domain-containing_p…		1	Ga0114975_10001152	linear	3300009164_____Ga0114975_10001152	19159	Freshwater	6			17	6
	PC_023	46	12.5341	hypothetical_protein_(73)_Guillardia_theta_G-protein_homolog_(11)_		1	Ga0105092_10001347	linear	3300009157_____Ga0105092_10001347	13142	Freshwater	9			18	1
	PC_067	45	12.2616	hypothetical_protein_(20)_DNA_polymerase_type_B_pfam03175_(17)_DNA_polymerase_type_B__organellar_and_viral_pfam03175_(5)_PolB_(5)_DNA_polymerase_type_B__organellar_and_viral._(3)_DNA_polymerase_type_B/DNA_polymerase_type_B_pfam03175_pfam03175_(2)_DNAp_(1)_putative_DNA_polymerase_(1)_YP_007714631.1_PFAM-DNA_pol_B_2_(1)_Recombination_endonuclease_VII_pfam02945_(1)_		1	Ga0007807_1000493	linear	3300006116_____Ga0007807_1000493	14054	Freshwater	#N/A			19	1
	PC_021	43	11.7166	hypothetical_protein_(55)_V1_(1)_		1	Ga0007866_1000151	linear	3300006119_____Ga0007866_1000151	19359	Freshwater	#N/A			20	1
	PC_028	36	9.80926	hypothetical_protein_(51)_		1	Ga0068872_10004467	linear	3300005528_____Ga0068872_10004467	10616	Freshwater	#N/A			22	2
	PC_039	35	9.53678	hypothetical_protein_(47)_DNA_N-6-adenine-methyltransferase_(Dam)_pfam05869_(4)_site-specific_DNA-methyltransferase_(adenine-specific)_KO:K00571_(3)_putative_sugar-phospahte_nucleotidyltransferase_(2)_Adenine-specific_methyltransferase_EcoRI_pfam13651_(2)_		1	Ga0114966_10005339	linear	3300009161_____Ga0114966_10005339	10895	Freshwater	#N/A			23	1
	PC_026	33	8.99183	hypothetical_protein_(37)_		1	Ga0114969_10001026	linear	3300009181_____Ga0114969_10001026	23821	Freshwater	#N/A			24	6
	PC_056	31	8.44687	hypothetical_protein_(19)_Tlr_helicase_(partial)_(6)_AAA_domain-containing_protein_pfam13604_(6)_Viral_(Superfamily_1)_RNA_helicase_pfam01443_(5)_ATP-dependent_exoDNAse_(exonuclease_V)__alpha_subunit__helicase_superfamily_I_COG0507_(4)_putative_protein-primed_B-family_DNA_polymerase_(2)_RNA_helicase_pfam01443_(2)_GIY-YIG_catalytic_domain_pfam01541_(1)_AAA_domain-containing_protein/GIY-YIG_catalyt…		1	Ga0133913_10029326	linear	3300010885_____Ga0133913_10029326	14756	Freshwater	#N/A			25	1
	PC_049	31	8.44687	hypothetical_protein_(33)_V4_(1)_		1	Ga0133913_10050144	linear	3300010885_____Ga0133913_10050144	11209	Freshwater	#N/A			26	2
	PC_033	24	6.53951	hypothetical_protein_(30)_		1	Ga0164296_1005418	linear	3300013093_____Ga0164296_1005418	11190	Freshwater	#N/A
	PC_022	23	6.26703	hypothetical_protein_(40)_glycoprotein_repeat_domain-containing_protein_(1)_Head_domain_of_trimeric_autotransporter_adhesin_pfam05658_(1)_		1	Ga0164297_10004763	linear	3300013094_____Ga0164297_10004763	11991	Freshwater	#N/A				368
	PC_036	23	6.26703	hypothetical_protein_(28)_		1	JGI24028J26656_1000582	linear	3300002091_____JGI24028J26656_1000582	10660	Freshwater	#N/A
	PC_040	23	6.26703	hypothetical_protein_(4)_Superfamily_II_DNA/RNA_helicases__SNF2_family_COG0553_(4)_DNA_or_RNA_helicases_of_superfamily_II_COG1061_(2)_Superfamily_II_DNA_or_RNA_helicase/Superfamily_II_DNA_or_RNA_helicase_COG1061_COG1061_(2)_putative_ATP-dependent_RNA_helicase_(2)_Superfamily_II_DNA_or_RNA_helicase/Superfamily_II_DNA_and_RNA_helicase_COG1061_COG0513_(1)_putative_D6/D11-like_helicase_(1)_Methyltran…		1	JGI24891J29808_1000608	linear	3300002301_____JGI24891J29808_1000608	15210	Freshwater	#N/A
	PC_042	23	6.26703	hypothetical_protein_(25)_		1	JGI24891J29808_1000717	linear	3300002301_____JGI24891J29808_1000717	12591	Freshwater	#N/A
	PC_018	21	5.72207	hypothetical_protein_(53)_Adenoviral_fibre_protein_(repeat/shaft_region)_pfam00608_(1)_
	PC_038	20	5.44959	hypothetical_protein_(26)_
	PC_043	20	5.44959	Origin_of_replication_binding_protein_pfam02399_(6)_Primase_C_terminal_2_(PriCT-2)_pfam08707_(3)_Bifunctional_DNA_primase/polymerase__N-terminal_pfam09250_(3)_Origin_of_replication_binding_protein/Origin_of_replication_binding_protein_pfam02399_pfam02399_(3)_hypothetical_protein_(2)_Superfamily_II_DNA_or_RNA_helicase_COG1061_(2)_Bifunctional_DNA_primase/polymerase__N-terminal/Primase_C_terminal_2…
	PC_030	19	5.17711	hypothetical_protein_(15)_Ring_finger_domain-containing_protein_pfam13639_(7)_Zinc_finger__C3HC4_type_(RING_finger)_pfam13920_(5)_Zinc_finger__C3HC4_type_(RING_finger)_pfam13923_(2)_zinc-RING_finger_domain-containing_protein_pfam14634_(1)_Zinc_finger_domain-containing_protein__C3HC4_type_(RING_finger)_pfam00097_(1)_E3_ubiquitin-protein_ligase_SHPRH_KO:K15710_(1)_
	PC_034	19	5.17711	hypothetical_protein_(30)_
	PC_051	19	5.17711	YqaJ-like_recombinase_domain-containing_protein_pfam09588_(18)_YqaJ-like_viral_recombinase_domain_pfam09588_(4)_
	PC_032	18	4.90463	site-specific_DNA-methyltransferase_(adenine-specific)_KO:K00571_(15)_DNA_modification_methylase_COG0863_(8)_hypothetical_protein_(5)_Dcm_methylase_(1)_putative_DNA_adenine_methylase_(1)_putative_adenine_methylase_(1)_
	PC_052	18	4.90463	hypothetical_protein_(20)_V12_(1)_Chromosome_segregation_ATPase_COG1196_(1)_
	PC_101	17	4.63215	hypothetical_protein_(25)_
	PC_048	17	4.63215	hypothetical_protein_(23)_
	PC_074	16	4.35967	hypothetical_protein_(31)_
	PC_044	16	4.35967	hypothetical_protein_(7)_Integrase_core_domain_pfam00665_(4)_Integrase_core_domain-containing_protein_pfam00665_(4)_Integrase_core_domain-containing_protein/Chromo_(CHRromatin_Organisation_MOdifier)_domain-containing_protein_pfam00665_pfam00385_(3)_putative_rve_super_family_integrase_(3)_Transposase_InsO_and_inactivated_derivatives_COG2801_(2)_'chromo'_(CHRromatin_Organisation_MOdifier)_domain_pf…
	PC_058	16	4.35967	hypothetical_protein_(18)_Kazal-type_serine_protease_inhibitor_domain-containing_protein/Winged_helix-turn-helix_DNA-binding_pfam00050_pfam13412_(1)_
	PC_031	15	4.08719	hypothetical_protein_(11)_HNH_endonuclease_pfam13392_(9)_NUMOD4_motif_pfam07463_(3)_NUMOD4_motif-containing_protein/HNH_endonuclease_pfam07463_pfam13392_(2)_putative_homing_endonuclease_HNH_family_(2)_HNH_endonuclease/NUMOD4_motif-containing_protein_pfam13392_pfam07463_(2)_putative_HNH_endonuclease_(1)_putative_endodeoxyribonuclease_(1)_HNH_endonuclease/AP2_domain-containing_protein_pfam13392_pfa…
	PC_060	15	4.08719	hypothetical_protein_(8)_Site-specific_DNA-cytosine_methylase_COG0270_(7)_Site-specific_DNA_methylase_COG0270_(7)_DNA_(cytosine-5)-methyltransferase_3A_KO:K17398_(4)_Dcm_methylase_(2)_D12_class_N6_adenine-specific_DNA_methyltransferase_pfam02086_(1)_
	PC_047	15	4.08719	ribonucleoside-diphosphate_reductase_subunit_M2_KO:K10808_(8)_ribonucleoside-diphosphate_reductase_beta_chain_KO:K00526_(6)_Ribonucleotide_reductase__beta_subunit_COG0208_(5)_YP_003970085.1_PFAM-Ribonuc_red_sm_(1)_hypothetical_protein_(1)_ribonucleoside_reductase_(1)_ribonucleoside-diphosphate_reductase_small_subunit_(1)_
	PC_050	15	4.08719	hypothetical_protein_(22)_
	PC_055	15	4.08719	hypothetical_protein_(14)_Dual_specificity_phosphatase__catalytic_domain_pfam00782_(2)_Thiol-disulfide_isomerase_or_thioredoxin_COG0526_(2)_Thioredoxin_pfam00085_(1)_Protein-tyrosine_phosphatase_COG2453_(1)_putative_protein_disulfide_isomerase_(1)_
	PC_041	13	3.54223	hypothetical_protein_(26)_
	PC_079	13	3.54223	hypothetical_protein_(12)_Conserved_hypothetical_protein_95_pfam03602_(1)_DNA_methylase_pfam01555_(1)_
	PC_057	12	3.26975	hypothetical_protein_(20)_Molecular_chaperone__HSP90_family_COG0326_(1)_
	PC_059	12	3.26975	hypothetical_protein_(19)_
	PC_063	12	3.26975	hypothetical_protein_(17)_
	PC_076	12	3.26975	hypothetical_protein_(13)_Arginine_deiminase_COG2235_(1)_
	PC_084	12	3.26975	hypothetical_protein_(13)_
	PC_085	12	3.26975	hypothetical_protein_(13)_
	PC_098	12	3.26975	hypothetical_protein_(12)_Pup-like_protein_pfam05639_(1)_
	PC_089	12	3.26975	hypothetical_protein_(10)_Lipase_(class_3)._(2)_
	PC_094	12	3.26975	hypothetical_protein_(12)_
	PC_066	11	2.99728	hypothetical_protein_(21)_
	PC_064	11	2.99728	hypothetical_protein_(17)_
	PC_070	11	2.99728	hypothetical_protein_(15)_
	PC_090	11	2.99728	hypothetical_protein_(11)_Type_III_restriction_enzyme__res_subunit_pfam04851_(1)_
	PC_062	10	2.7248	hypothetical_protein_(18)_
	PC_068	10	2.7248	hypothetical_protein_(16)_
	PC_069	10	2.7248	hypothetical_protein_(14)_Carbohydrate_binding_domain_pfam02839_(1)_
	PC_078	10	2.7248	hypothetical_protein_(14)_
	PC_091	10	2.7248	hypothetical_protein_(12)_
	PC_104	10	2.7248	hypothetical_protein_(10)_
	PC_065	9	2.45232	hypothetical_protein_(16)_
	PC_073	9	2.45232	hypothetical_protein_(15)_
	PC_077	9	2.45232	hypothetical_protein_(13)_loricrin_KO:K10385_(1)_
	PC_082	9	2.45232	hypothetical_protein_(12)_Microcystin-dependent_protein___COG4675_(1)_
	PC_083	9	2.45232	Homospermidine_synthase_COG5310_(9)_hypothetical_protein_(2)_homospermidine_synthase_KO:K00808_(2)_
	PC_087	9	2.45232	hypothetical_protein_(10)_Zinc-finger_double-stranded_RNA-binding_pfam12171_(1)_Zinc-finger_of_C2H2_type/Zinc-finger_of_C2H2_type_pfam12874_pfam12874_(1)_Zinc-finger_of_C2H2_type_pfam12874_(1)_
	PC_102	9	2.45232	hypothetical_protein_(11)_
	PC_106	9	2.45232	S-adenosylmethionine_decarboxylase_or_arginine_decarboxylase_COG1586_(4)_S-adenosylmethionine_decarboxylase_KO:K01611_(3)_S-adenosylmethionine_decarboxylase_pfam02675_(2)_S-adenosylmethionine_decarboxylase_COG1586_(1)_
	PC_111	9	2.45232	hypothetical_protein_(10)_
	PC_115	9	2.45232	hypothetical_protein_(10)_
	PC_119	9	2.45232	hypothetical_protein_(6)_Phage_integrase_family_pfam00589_(1)_Putative_integrase_(1)_Integrase_COG0582_(1)_V10_(1)_
	PC_133	9	2.45232	hypothetical_protein_(8)_
	PC_093	8	2.17984	hypothetical_protein_(12)_
	PC_096	8	2.17984	hypothetical_protein_(11)_
	PC_100	8	2.17984	Carbonic_anhydrase_COG0288_(6)_hypothetical_protein_(5)_
	PC_139	8	2.17984	hypothetical_protein_(11)_
	PC_116	8	2.17984	Site-specific_recombinases__DNA_invertase_Pin_homologs_COG1961_(4)_Site-specific_DNA_recombinase_COG1961_(4)_hypothetical_protein_(2)_
	PC_131	8	2.17984	hypothetical_protein_(8)_
	PC_150	8	2.17984	hypothetical_protein_(8)_
	PC_027	7	1.90736	Phage_Tail_Collar_Domain_pfam07484_(20)_Microcystin-dependent_protein___COG4675_(11)_hypothetical_protein_(3)_
	PC_113	7	1.90736	hypothetical_protein_(13)_
	PC_099	7	1.90736	hypothetical_protein_(10)_Lysophospholipase_L1_COG2755_(1)_
	PC_114	7	1.90736	hypothetical_protein_(10)_
	PC_166	7	1.90736	hypothetical_protein_(10)_
	PC_126	7	1.90736	hypothetical_protein_(9)_
	PC_127	7	1.90736	hypothetical_protein_(9)_
	PC_129	7	1.90736	hypothetical_protein_(8)_
	PC_264	7	1.90736	hypothetical_protein_(7)_
	PC_080	6	1.63488	hypothetical_protein_(13)_
	PC_081	6	1.63488	hypothetical_protein_(13)_
	PC_097	6	1.63488	hypothetical_protein_(8)_Chaperone_of_endosialidase_pfam13884_(2)_Hep_Hag_pfam05658_(1)_
	PC_103	6	1.63488	hypothetical_protein_(11)_
	PC_122	6	1.63488	hypothetical_protein_(9)_
	PC_196	6	1.63488	hypothetical_protein_(9)_
	PC_185	6	1.63488	SET_domain-containing_protein_pfam00856_(3)_Proteins_containing_SET_domain_COG2940_(2)_SET_domain-containing_protein__COG2940_(2)_hypothetical_protein/histone-lysine_N-methyltransferase_EZH2_KO:K07117_KO:K11430_(1)_
	PC_248	6	1.63488	hypothetical_protein_(7)_two_component_transcriptional_regulator_protein_(1)_
	PC_148	6	1.63488	hypothetical_protein_(6)_Chromosome_segregation_ATPase_COG1196_(1)_
	PC_208	6	1.63488	hypothetical_protein_(6)_Chromosome_segregation_ATPase_COG1196_(1)_
	PC_108	5	1.3624	hypothetical_protein_(10)_
	PC_109	5	1.3624	hypothetical_protein_(7)_C1q_domain_pfam00386_(3)_
	PC_125	5	1.3624	hypothetical_protein_(9)_
	PC_128	5	1.3624	hypothetical_protein_(3)_Poxvirus_Late_Transcription_Factor_VLTF3_like_pfam04947_(2)_VLTF3_(1)_Transcription_initiation_factor_TFIIIB__Brf1_subunit/Transcription_initiation_factor_TFIIB_COG1405_(1)_virus_Late_Transcription_Factor_VLTF3_like_pfam04947_(1)_
	PC_130	5	1.3624	hypothetical_protein_(8)_
	PC_187	5	1.3624	hypothetical_protein_(8)_
	PC_138	5	1.3624	Glycosyltransferase_involved_in_cell_wall_bisynthesis_COG0438_(5)_hypothetical_protein_(2)_
	PC_144	5	1.3624	hypothetical_protein_(7)_
	PC_146	5	1.3624	hypothetical_protein_(7)_
	PC_153	5	1.3624	hypothetical_protein_(6)_
	PC_171	5	1.3624	hypothetical_protein_(6)_
	PC_174	5	1.3624	hypothetical_protein_(6)_
	PC_251	5	1.3624	hypothetical_protein_(5)_Uncharacterized_protein_YPO0396_COG4913_(1)_
	PC_178	5	1.3624	hypothetical_protein_(5)_
	PC_186	5	1.3624	hypothetical_protein_(5)_
	PC_189	5	1.3624	hypothetical_protein_(5)_
	PC_191	5	1.3624	hypothetical_protein_(5)_
	PC_204	5	1.3624	hypothetical_protein_(5)_
	PC_205	5	1.3624	hypothetical_protein_(5)_
	PC_206	5	1.3624	hypothetical_protein_(5)_
	PC_407	5	1.3624	hypothetical_protein_(5)_
	PC_145	4	1.08992	hypothetical_protein_(15)_
	PC_134	4	1.08992	hypothetical_protein_(8)_
	PC_135	4	1.08992	minor_virion_protein_(3)_hypothetical_protein_(3)_V8_(1)_V7_(1)_
	PC_231	4	1.08992	hypothetical_protein_(8)_
	PC_140	4	1.08992	hypothetical_protein_(7)_
	PC_177	4	1.08992	hypothetical_protein_(7)_
	PC_240	4	1.08992	hypothetical_protein_(7)_
	PC_149	4	1.08992	hypothetical_protein_(6)_
	PC_155	4	1.08992	hypothetical_protein_(6)_
	PC_157	4	1.08992	hypothetical_protein_(6)_
	PC_159	4	1.08992	hypothetical_protein_(6)_
	PC_161	4	1.08992	hypothetical_protein_(6)_
	PC_162	4	1.08992	hypothetical_protein_(5)_HNH_endonuclease_pfam13392_(1)_
	PC_173	4	1.08992	hypothetical_protein_(6)_
	PC_278	4	1.08992	hypothetical_protein_(6)_
	PC_180	4	1.08992	hypothetical_protein_(5)_
	PC_181	4	1.08992	hypothetical_protein_(5)_
	PC_184	4	1.08992	hypothetical_protein_(5)_
	PC_188	4	1.08992	hypothetical_protein_(5)_
	PC_195	4	1.08992	hypothetical_protein_(5)_
	PC_199	4	1.08992	hypothetical_protein_(5)_
	PC_201	4	1.08992	hypothetical_protein_(5)_
	PC_202	4	1.08992	hypothetical_protein_(5)_
	PC_397	4	1.08992	hypothetical_protein_(5)_
	PC_400	4	1.08992	hypothetical_protein_(5)_
	PC_213	4	1.08992	hypothetical_protein_(4)_
	PC_214	4	1.08992	hypothetical_protein_(3)_YP_003212950.1_PFAM-Pfam-B_5846_(1)_
	PC_215	4	1.08992	hypothetical_protein_(4)_
	PC_227	4	1.08992	hypothetical_protein_(4)_
	PC_228	4	1.08992	hypothetical_protein_(4)_
	PC_229	4	1.08992	hypothetical_protein_(4)_
	PC_230	4	1.08992	hypothetical_protein_(3)_V11_(1)_
	PC_235	4	1.08992	hypothetical_protein_(4)_
	PC_236	4	1.08992	hypothetical_protein_(4)_
	PC_242	4	1.08992	Predicted_kinase_(2)_hypothetical_protein_(1)_YP_009004236.1_PFAM-AAA_33_(1)_
	PC_243	4	1.08992	hypothetical_protein_(4)_
	PC_244	4	1.08992	hypothetical_protein_(4)_
	PC_247	4	1.08992	hypothetical_protein_(4)_
	PC_250	4	1.08992	hypothetical_protein_(4)_
	PC_253	4	1.08992	hypothetical_protein_(3)_V5_(1)_
	PC_266	4	1.08992	hypothetical_protein_(4)_
	PC_269	4	1.08992	Site-specific_DNA_methylase_COG0338_(2)_DNA_adenine_methylase_KO:K06223_(2)_
	PC_271	4	1.08992	putative_IS3_family_transposase_A_protein_(2)_V17_(1)_Putative_transposase_(1)_
	PC_274	4	1.08992	hypothetical_protein_(4)_
	PC_277	4	1.08992	hypothetical_protein_(4)_
	PC_280	4	1.08992	hypothetical_protein_(4)_
	PC_508	4	1.08992	hypothetical_protein_(4)_
	PC_136	3	0.817439	hypothetical_protein_(9)_
	PC_137	3	0.817439	hypothetical_protein_(7)_
	PC_147	3	0.817439	hypothetical_protein_(7)_
	PC_167	3	0.817439	hypothetical_protein_(6)_
	PC_172	3	0.817439	hypothetical_protein_(5)_Right_handed_beta_helix_region_pfam13229_(1)_
	PC_176	3	0.817439	Methyltransferase_FkbM_domain-containing_protein_pfam05050_(5)_Protein_of_unknown_function_(DUF672)_pfam05050_(1)_
	PC_179	3	0.817439	hypothetical_protein_(5)_
	PC_190	3	0.817439	hypothetical_protein_(5)_
	PC_197	3	0.817439	hypothetical_protein_(5)_
	PC_198	3	0.817439	hypothetical_protein_(5)_
	PC_361	3	0.817439	hypothetical_protein_(5)_
	PC_210	3	0.817439	hypothetical_protein_(4)_
	PC_216	3	0.817439	hypothetical_protein_(4)_
	PC_219	3	0.817439	hypothetical_protein_(4)_
	PC_220	3	0.817439	hypothetical_protein_(4)_
	PC_222	3	0.817439	hypothetical_protein_(4)_
	PC_223	3	0.817439	hypothetical_protein_(4)_
	PC_224	3	0.817439	hypothetical_protein_(4)_
	PC_225	3	0.817439	hypothetical_protein_(4)_
	PC_237	3	0.817439	hypothetical_protein_(4)_
	PC_241	3	0.817439	hypothetical_protein_(2)_SAP_domain-containing_protein_pfam02037_(1)_SAP_domain_pfam02037_(1)_
	PC_245	3	0.817439	hypothetical_protein_(4)_
	PC_246	3	0.817439	hypothetical_protein_(4)_
	PC_249	3	0.817439	hypothetical_protein_(4)_
	PC_252	3	0.817439	hypothetical_protein_(3)_Chaperone_of_endosialidase_pfam13884_(1)_
	PC_259	3	0.817439	hypothetical_protein_(4)_
	PC_261	3	0.817439	hypothetical_protein_(4)_
	PC_262	3	0.817439	hypothetical_protein_(4)_
	PC_272	3	0.817439	hypothetical_protein_(4)_
	PC_279	3	0.817439	hypothetical_protein_(4)_
	PC_281	3	0.817439	hypothetical_protein_(3)_
	PC_282	3	0.817439	hypothetical_protein_(3)_
	PC_284	3	0.817439	hypothetical_protein_(3)_
	PC_291	3	0.817439	hypothetical_protein_(3)_
	PC_293	3	0.817439	hypothetical_protein_(3)_
	PC_294	3	0.817439	hypothetical_protein_(3)_
	PC_295	3	0.817439	hypothetical_protein_(3)_
	PC_296	3	0.817439	hypothetical_protein_(3)_
	PC_298	3	0.817439	hypothetical_protein_(3)_
	PC_303	3	0.817439	hypothetical_protein_(3)_
	PC_304	3	0.817439	hypothetical_protein_(3)_
	PC_305	3	0.817439	hypothetical_protein_(3)_
	PC_306	3	0.817439	hypothetical_protein_(3)_
	PC_310	3	0.817439	hypothetical_protein_(3)_
	PC_312	3	0.817439	hypothetical_protein_(3)_
	PC_313	3	0.817439	hypothetical_protein_(2)_V16_(1)_
	PC_314	3	0.817439	hypothetical_protein_(3)_
	PC_319	3	0.817439	hypothetical_protein_(3)_
	PC_328	3	0.817439	membrane_protein_(2)_V15_(1)_
	PC_336	3	0.817439	hypothetical_protein_(3)_
	PC_340	3	0.817439	hypothetical_protein_(3)_
	PC_341	3	0.817439	hypothetical_protein_(3)_
	PC_342	3	0.817439	hypothetical_protein_(3)_
	PC_345	3	0.817439	hypothetical_protein_(3)_
	PC_346	3	0.817439	Glycosyltransferases_involved_in_cell_wall_biogenesis_COG0463_(2)_Glycosyltransferase_involved_in_cell_wall_bisynthesis_COG0463_(1)_
	PC_351	3	0.817439	hypothetical_protein_(3)_
	PC_354	3	0.817439	hypothetical_protein_(3)_
	PC_356	3	0.817439	hypothetical_protein_(3)_
	PC_359	3	0.817439	hypothetical_protein_(3)_
	PC_362	3	0.817439	hypothetical_protein_(3)_
	PC_363	3	0.817439	hypothetical_protein_(3)_
	PC_366	3	0.817439	hypothetical_protein_(3)_
	PC_367	3	0.817439	hypothetical_protein_(3)_
	PC_369	3	0.817439	hypothetical_protein_(3)_
	PC_370	3	0.817439	hypothetical_protein_(3)_
	PC_371	3	0.817439	hypothetical_protein_(3)_
	PC_372	3	0.817439	hypothetical_protein_(3)_
	PC_374	3	0.817439	hypothetical_protein_(3)_
	PC_378	3	0.817439	hypothetical_protein_(3)_
	PC_380	3	0.817439	hypothetical_protein_(3)_
	PC_385	3	0.817439	hypothetical_protein_(3)_
	PC_387	3	0.817439	hypothetical_protein_(3)_
	PC_388	3	0.817439	hypothetical_protein_(2)_V2_(1)_
	PC_395	3	0.817439	hypothetical_protein_(3)_
	PC_398	3	0.817439	hypothetical_protein_(3)_
	PC_403	3	0.817439	hypothetical_protein_(3)_
	PC_404	3	0.817439	hypothetical_protein_(3)_
	PC_409	3	0.817439	hypothetical_protein_(3)_
	PC_410	3	0.817439	hypothetical_protein_(3)_
	PC_411	3	0.817439	hypothetical_protein_(2)_YABBY_protein_pfam04690_(1)_
	PC_415	3	0.817439	hypothetical_protein_(3)_
	PC_165	2	0.544959	hypothetical_protein_(8)_
	PC_156	2	0.544959	hypothetical_protein_(6)_
	PC_163	2	0.544959	hypothetical_protein_(5)_Hep_Hag_pfam05658_(1)_
	PC_168	2	0.544959	hypothetical_protein_(3)_Pectate_lyase_superfamily_protein_pfam12708_(2)_endosialidase_(1)_
	PC_170	2	0.544959	hypothetical_protein_(6)_
	PC_175	2	0.544959	hypothetical_protein_(6)_
	PC_182	2	0.544959	hypothetical_protein_(5)_
	PC_194	2	0.544959	hypothetical_protein_(4)_endosialidase_(1)_
	PC_200	2	0.544959	hypothetical_protein_(5)_
	PC_203	2	0.544959	hypothetical_protein_(5)_
	PC_386	2	0.544959	hypothetical_protein_(5)_
	PC_212	2	0.544959	hypothetical_protein_(4)_
	PC_218	2	0.544959	hypothetical_protein_(4)_
	PC_226	2	0.544959	hypothetical_protein_(4)_
	PC_233	2	0.544959	hypothetical_protein_(4)_
	PC_234	2	0.544959	hypothetical_protein_(4)_
	PC_238	2	0.544959	hypothetical_protein_(4)_
	PC_254	2	0.544959	hypothetical_protein_(4)_
	PC_265	2	0.544959	hypothetical_protein_(4)_
	PC_268	2	0.544959	hypothetical_protein_(4)_
	PC_275	2	0.544959	N6-adenosine-specific_RNA_methylase_IME4_COG4725_(2)_site-specific_DNA-methyltransferase_(adenine-specific)_KO:K00571_(1)_Transcriptional_activator__adenine-specific_DNA_methyltransferase_COG4725_(1)_
	PC_276	2	0.544959	hypothetical_protein_(4)_
	PC_418	2	0.544959	hypothetical_protein_(4)_
	PC_570	2	0.544959	hypothetical_protein_(4)_
	PC_283	2	0.544959	hypothetical_protein_(3)_
	PC_286	2	0.544959	hypothetical_protein_(3)_
	PC_290	2	0.544959	hypothetical_protein_(1)_O-methyltransferase_pfam00891_(1)_Methyltransferase_domain-containing_protein_pfam13649_(1)_
	PC_299	2	0.544959	hypothetical_protein_(3)_
	PC_315	2	0.544959	hypothetical_protein_(3)_
	PC_316	2	0.544959	hypothetical_protein_(3)_
	PC_317	2	0.544959	hypothetical_protein_(3)_
	PC_318	2	0.544959	hypothetical_protein_(3)_
	PC_320	2	0.544959	hypothetical_protein_(3)_
	PC_329	2	0.544959	hypothetical_protein_(3)_
	PC_330	2	0.544959	hypothetical_protein_(3)_
	PC_332	2	0.544959	MYND_finger_pfam01753_(3)_
	PC_334	2	0.544959	hypothetical_protein_(2)_ubiquitin-associated_domain-containing_protein_pfam09288_(1)_
	PC_335	2	0.544959	hypothetical_protein_(3)_
	PC_337	2	0.544959	hypothetical_protein_(3)_
	PC_338	2	0.544959	hypothetical_protein_(3)_
	PC_339	2	0.544959	hypothetical_protein_(3)_
	PC_343	2	0.544959	hypothetical_protein_(3)_
	PC_344	2	0.544959	hypothetical_protein_(3)_
	PC_348	2	0.544959	hypothetical_protein_(2)_Mycoplasma_protein_of_unknown_function__DUF285_pfam03382_(1)_
	PC_353	2	0.544959	hypothetical_protein_(3)_
	PC_355	2	0.544959	hypothetical_protein_(3)_
	PC_357	2	0.544959	hypothetical_protein_(3)_
	PC_360	2	0.544959	hypothetical_protein_(3)_
	PC_364	2	0.544959	hypothetical_protein_(3)_
	PC_368	2	0.544959	hypothetical_protein_(3)_
	PC_373	2	0.544959	hypothetical_protein_(3)_
	PC_381	2	0.544959	hypothetical_protein_(3)_
	PC_383	2	0.544959	Nucleotide-diphospho-sugar_transferase_pfam03407_(2)_hypothetical_protein_(1)_
	PC_384	2	0.544959	hypothetical_protein_(3)_
	PC_389	2	0.544959	hypothetical_protein_(3)_
	PC_391	2	0.544959	hypothetical_protein_(3)_
	PC_392	2	0.544959	hypothetical_protein_(3)_
	PC_393	2	0.544959	hypothetical_protein_(3)_
	PC_396	2	0.544959	hypothetical_protein_(3)_
	PC_402	2	0.544959	Acetyltransferases_COG0456_(1)_Acetyltransferase_(GNAT)_domain-containing_protein_pfam13508_(1)_N-acetyltransferase_(1)_
	PC_406	2	0.544959	hypothetical_protein_(3)_
	PC_408	2	0.544959	hypothetical_protein_(3)_
	PC_413	2	0.544959	hypothetical_protein_(3)_
	PC_414	2	0.544959	hypothetical_protein_(3)_
	PC_416	2	0.544959	hypothetical_protein_(3)_
	PC_417	2	0.544959	hypothetical_protein_(2)_
	PC_419	2	0.544959	YABBY_protein_pfam04690_(2)_
	PC_425	2	0.544959	hypothetical_protein_(2)_
	PC_426	2	0.544959	hypothetical_protein_(2)_
	PC_427	2	0.544959	hypothetical_protein_(2)_
	PC_428	2	0.544959	hypothetical_protein_(2)_
	PC_429	2	0.544959	hypothetical_protein_(2)_
	PC_430	2	0.544959	hypothetical_protein_(2)_
	PC_431	2	0.544959	hypothetical_protein_(2)_
	PC_433	2	0.544959	hypothetical_protein_(2)_
	PC_440	2	0.544959	hypothetical_protein_(2)_
	PC_441	2	0.544959	hypothetical_protein_(2)_
	PC_442	2	0.544959	hypothetical_protein_(2)_
	PC_443	2	0.544959	ParB-like_nuclease_domain-containing_protein_pfam02195_(2)_
	PC_447	2	0.544959	hypothetical_protein_(2)_
	PC_448	2	0.544959	hypothetical_protein_(2)_
	PC_452	2	0.544959	Zinc_finger__C3HC4_type_(RING_finger)_pfam00097_(1)_hypothetical_protein_(1)_
	PC_454	2	0.544959	hypothetical_protein_(2)_
	PC_459	2	0.544959	hypothetical_protein_(2)_
	PC_465	2	0.544959	hypothetical_protein_(2)_
	PC_472	2	0.544959	hypothetical_protein_(2)_
	PC_474	2	0.544959	hypothetical_protein_(2)_
	PC_480	2	0.544959	hypothetical_protein_(1)_DNA_polymerase/3'-5'_exonuclease_PolX_COG1796_(1)_
	PC_481	2	0.544959	hypothetical_protein_(2)_
	PC_482	2	0.544959	hypothetical_protein_(2)_
	PC_483	2	0.544959	hypothetical_protein_(2)_
	PC_484	2	0.544959	hypothetical_protein_(2)_
	PC_490	2	0.544959	hypothetical_protein_(2)_
	PC_492	2	0.544959	hypothetical_protein_(2)_
	PC_494	2	0.544959	hypothetical_protein_(2)_
	PC_501	2	0.544959	Chromosome_segregation_ATPase_COG1196_(1)_hypothetical_protein_(1)_
	PC_502	2	0.544959	hypothetical_protein_(2)_
	PC_506	2	0.544959	hypothetical_protein_(2)_
	PC_510	2	0.544959	hypothetical_protein_(2)_
	PC_515	2	0.544959	hypothetical_protein_(2)_
	PC_517	2	0.544959	hypothetical_protein_(2)_
	PC_522	2	0.544959	hypothetical_protein_(2)_
	PC_526	2	0.544959	hypothetical_protein_(2)_
	PC_530	2	0.544959	hypothetical_protein_(2)_
	PC_531	2	0.544959	hypothetical_protein_(2)_
	PC_533	2	0.544959	hypothetical_protein_(2)_
	PC_534	2	0.544959	hypothetical_protein_(2)_
	PC_544	2	0.544959	hypothetical_protein_(2)_
	PC_545	2	0.544959	hypothetical_protein_(2)_
	PC_547	2	0.544959	hypothetical_protein_(2)_
	PC_548	2	0.544959	hypothetical_protein_(2)_
	PC_549	2	0.544959	hypothetical_protein_(2)_
	PC_550	2	0.544959	hypothetical_protein_(2)_
	PC_552	2	0.544959	hypothetical_protein_(2)_
	PC_553	2	0.544959	hypothetical_protein_(2)_
	PC_555	2	0.544959	hypothetical_protein_(2)_
	PC_556	2	0.544959	hypothetical_protein_(2)_
	PC_557	2	0.544959	hypothetical_protein_(2)_
	PC_558	2	0.544959	hypothetical_protein_(2)_
	PC_566	2	0.544959	hypothetical_protein_(2)_
	PC_568	2	0.544959	hypothetical_protein_(2)_
	PC_569	2	0.544959	hypothetical_protein_(2)_
	PC_571	2	0.544959	hypothetical_protein_(2)_
	PC_574	2	0.544959	hypothetical_protein_(2)_
	PC_580	2	0.544959	hypothetical_protein_(2)_
	PC_581	2	0.544959	hypothetical_protein_(2)_
	PC_583	2	0.544959	hypothetical_protein_(2)_
	PC_584	2	0.544959	hypothetical_protein_(2)_
	PC_590	2	0.544959	hypothetical_protein_(2)_
	PC_593	2	0.544959	hypothetical_protein_(2)_
	PC_594	2	0.544959	hypothetical_protein_(2)_
	PC_595	2	0.544959	hypothetical_protein_(2)_
	PC_597	2	0.544959	hypothetical_protein_(2)_
	PC_598	2	0.544959	hypothetical_protein_(2)_
	PC_600	2	0.544959	hypothetical_protein_(2)_
	PC_601	2	0.544959	hypothetical_protein_(2)_
	PC_603	2	0.544959	hypothetical_protein_(2)_
	PC_604	2	0.544959	hypothetical_protein_(2)_
	PC_605	2	0.544959	hypothetical_protein_(2)_
	PC_608	2	0.544959	hypothetical_protein_(2)_
	PC_609	2	0.544959	hypothetical_protein_(2)_
	PC_611	2	0.544959	hypothetical_protein_(2)_
	PC_612	2	0.544959	hypothetical_protein_(2)_
	PC_614	2	0.544959	hypothetical_protein_(2)_
	PC_615	2	0.544959	hypothetical_protein_(2)_
	PC_619	2	0.544959	hypothetical_protein_(2)_
	PC_621	2	0.544959	hypothetical_protein_(2)_
	PC_623	2	0.544959	hypothetical_protein_(2)_
	PC_627	2	0.544959	hypothetical_protein_(2)_
	PC_629	2	0.544959	hypothetical_protein_(2)_
	PC_631	2	0.544959	hypothetical_protein_(2)_
	PC_632	2	0.544959	hypothetical_protein_(2)_
	PC_633	2	0.544959	hypothetical_protein_(2)_
	PC_637	2	0.544959	hypothetical_protein_(2)_
	PC_639	2	0.544959	hypothetical_protein_(2)_
	PC_642	2	0.544959	hypothetical_protein_(2)_
	PC_643	2	0.544959	hypothetical_protein_(2)_
	PC_644	2	0.544959	hypothetical_protein_(2)_
	PC_649	2	0.544959	hypothetical_protein_(2)_
	PC_652	2	0.544959	hypothetical_protein_(2)_
	PC_656	2	0.544959	hypothetical_protein_(2)_
	PC_657	2	0.544959	Cysteine_protease__C1A_family_COG4870_(1)_cathepsin_L_KO:K01365_(1)_
	PC_658	2	0.544959	hypothetical_protein_(2)_
	PC_661	2	0.544959	hypothetical_protein_(2)_
	PC_668	2	0.544959	hypothetical_protein_(2)_
	PC_676	2	0.544959	hypothetical_protein_(2)_
	PC_679	2	0.544959	hypothetical_protein_(2)_
	PC_681	2	0.544959	hypothetical_protein_(2)_
	PC_682	2	0.544959	hypothetical_protein_(2)_
	PC_684	2	0.544959	hypothetical_protein_(2)_
	PC_687	2	0.544959	hypothetical_protein_(2)_
	PC_688	2	0.544959	hypothetical_protein_(2)_
	PC_691	2	0.544959	hypothetical_protein_(2)_
	PC_692	2	0.544959	hypothetical_protein_(2)_
	PC_693	2	0.544959	hypothetical_protein_(2)_
	PC_695	2	0.544959	hypothetical_protein_(2)_
	PC_696	2	0.544959	hypothetical_protein_(2)_
	PC_698	2	0.544959	hypothetical_protein_(2)_
	PC_701	2	0.544959	hypothetical_protein_(2)_
	PC_702	2	0.544959	ParB-like_nuclease_domain-containing_protein_pfam02195_(2)_
	PC_704	2	0.544959	hypothetical_protein_(2)_
	PC_705	2	0.544959	hypothetical_protein_(2)_
	PC_708	2	0.544959	hypothetical_protein_(2)_
	PC_709	2	0.544959	hypothetical_protein_(2)_
	PC_710	2	0.544959	hypothetical_protein_(2)_
	PC_711	2	0.544959	hypothetical_protein_(2)_
	PC_716	2	0.544959	hypothetical_protein_(2)_
	PC_717	2	0.544959	hypothetical_protein_(2)_
	PC_721	2	0.544959	hypothetical_protein_(2)_
	PC_723	2	0.544959	hypothetical_protein_(2)_
	PC_724	2	0.544959	hypothetical_protein_(2)_
	PC_729	2	0.544959	hypothetical_protein_(2)_
	PC_733	2	0.544959	hypothetical_protein_(2)_
	PC_736	2	0.544959	hypothetical_protein_(2)_
	PC_737	2	0.544959	hypothetical_protein_(2)_
	PC_738	2	0.544959	hypothetical_protein_(2)_
	PC_740	2	0.544959	hypothetical_protein_(2)_
	PC_743	2	0.544959	hypothetical_protein_(2)_
	PC_745	2	0.544959	hypothetical_protein_(2)_
	PC_747	2	0.544959	hypothetical_protein_(2)_
	PC_752	2	0.544959	hypothetical_protein_(2)_
	PC_753	2	0.544959	hypothetical_protein_(2)_
	PC_754	2	0.544959	hypothetical_protein_(2)_
	PC_755	2	0.544959	hypothetical_protein_(2)_
	PC_757	2	0.544959	hypothetical_protein_(2)_
	PC_759	2	0.544959	hypothetical_protein_(2)_
	PC_760	2	0.544959	hypothetical_protein_(2)_
	PC_766	2	0.544959	hypothetical_protein_(2)_
	PC_776	2	0.544959	hypothetical_protein_(2)_
	PC_779	2	0.544959	hypothetical_protein_(2)_
	PC_780	2	0.544959	hypothetical_protein_(2)_
	PC_782	2	0.544959	hypothetical_protein_(2)_
	PC_784	2	0.544959	hypothetical_protein_(1)_AT_hook_motif-containing_protein/AT_hook_motif-containing_protein_pfam02178_pfam02178_(1)_
	PC_787	2	0.544959	hypothetical_protein_(2)_
	PC_789	2	0.544959	hypothetical_protein_(2)_
	PC_795	2	0.544959	hypothetical_protein_(2)_
	PC_797	2	0.544959	hypothetical_protein_(2)_
	PC_158	1	0.27248	hypothetical_protein_(6)_
	PC_160	1	0.27248	hypothetical_protein_(6)_
	PC_169	1	0.27248	hypothetical_protein_(6)_
	PC_193	1	0.27248	hypothetical_protein_(2)_PGV_PGCG_00042-like_protein_(1)_endosialidase_(1)_phage_tail_fibre_repeat_family_protein_(1)_
	PC_221	1	0.27248	hypothetical_protein_(4)_
	PC_256	1	0.27248	hypothetical_protein_(4)_
	PC_263	1	0.27248	hypothetical_protein_(4)_
	PC_267	1	0.27248	hypothetical_protein_(4)_
	PC_289	1	0.27248	hypothetical_protein_(3)_
	PC_292	1	0.27248	hypothetical_protein_(3)_
	PC_297	1	0.27248	hypothetical_protein_(3)_
	PC_300	1	0.27248	hypothetical_protein_(3)_
	PC_302	1	0.27248	hypothetical_protein_(3)_
	PC_307	1	0.27248	hypothetical_protein_(3)_
	PC_308	1	0.27248	hypothetical_protein_(3)_
	PC_309	1	0.27248	Antitoxin_component_YwqK_of_the_YwqJK_toxin-antitoxin_module_COG2849_(3)_
	PC_311	1	0.27248	hypothetical_protein_(3)_
	PC_323	1	0.27248	hypothetical_protein_(3)_
	PC_326	1	0.27248	hypothetical_protein_(3)_
	PC_333	1	0.27248	hypothetical_protein_(3)_
	PC_349	1	0.27248	hypothetical_protein_(3)_
	PC_350	1	0.27248	hypothetical_protein_(3)_
	PC_352	1	0.27248	Hep_Hag_pfam05658_(3)_
	PC_358	1	0.27248	hypothetical_protein_(3)_
	PC_376	1	0.27248	hypothetical_protein_(3)_
	PC_382	1	0.27248	hypothetical_protein_(3)_
	PC_390	1	0.27248	hypothetical_protein_(3)_
	PC_394	1	0.27248	hypothetical_protein_(3)_
	PC_412	1	0.27248	hypothetical_protein_(3)_
	PC_420	1	0.27248	hypothetical_protein_(2)_
	PC_421	1	0.27248	hypothetical_protein_(2)_
	PC_424	1	0.27248	hypothetical_protein_(2)_
	PC_436	1	0.27248	hypothetical_protein_(2)_
	PC_439	1	0.27248	hypothetical_protein_(2)_
	PC_445	1	0.27248	hypothetical_protein_(2)_
	PC_446	1	0.27248	hypothetical_protein_(2)_
	PC_449	1	0.27248	hypothetical_protein_(2)_
	PC_450	1	0.27248	hypothetical_protein_(2)_
	PC_451	1	0.27248	hypothetical_protein_(2)_
	PC_455	1	0.27248	hypothetical_protein_(2)_
	PC_457	1	0.27248	hypothetical_protein_(2)_
	PC_458	1	0.27248	hypothetical_protein_(2)_
	PC_460	1	0.27248	hypothetical_protein_(2)_
	PC_461	1	0.27248	hypothetical_protein_(2)_
	PC_463	1	0.27248	hypothetical_protein_(2)_
	PC_464	1	0.27248	hypothetical_protein_(2)_
	PC_466	1	0.27248	hypothetical_protein_(2)_
	PC_468	1	0.27248	hypothetical_protein_(2)_
	PC_476	1	0.27248	hypothetical_protein_(2)_
	PC_477	1	0.27248	hypothetical_protein_(2)_
	PC_479	1	0.27248	hypothetical_protein_(2)_
	PC_486	1	0.27248	hypothetical_protein_(2)_
	PC_487	1	0.27248	hypothetical_protein_(2)_
	PC_489	1	0.27248	hypothetical_protein_(2)_
	PC_491	1	0.27248	hypothetical_protein_(2)_
	PC_495	1	0.27248	hypothetical_protein_(2)_
	PC_496	1	0.27248	Domain_of_Unknown_Function_(DUF1599)_pfam07659_(1)_protein_of_unknown_function_(DUF1599)_pfam07659_(1)_
	PC_499	1	0.27248	hypothetical_protein_(2)_
	PC_500	1	0.27248	hypothetical_protein_(2)_
	PC_503	1	0.27248	hypothetical_protein_(2)_
	PC_505	1	0.27248	hypothetical_protein_(2)_
	PC_509	1	0.27248	hypothetical_protein_(2)_
	PC_511	1	0.27248	hypothetical_protein_(2)_
	PC_513	1	0.27248	hypothetical_protein_(2)_
	PC_514	1	0.27248	hypothetical_protein_(2)_
	PC_516	1	0.27248	hypothetical_protein_(2)_
	PC_519	1	0.27248	hypothetical_protein_(2)_
	PC_520	1	0.27248	hypothetical_protein_(2)_
	PC_521	1	0.27248	hypothetical_protein_(2)_
	PC_524	1	0.27248	hypothetical_protein_(2)_
	PC_529	1	0.27248	hypothetical_protein_(2)_
	PC_532	1	0.27248	hypothetical_protein_(2)_
	PC_535	1	0.27248	hypothetical_protein_(2)_
	PC_536	1	0.27248	hypothetical_protein_(2)_
	PC_537	1	0.27248	hypothetical_protein_(2)_
	PC_539	1	0.27248	hypothetical_protein_(2)_
	PC_540	1	0.27248	hypothetical_protein_(2)_
	PC_541	1	0.27248	hypothetical_protein_(2)_
	PC_551	1	0.27248	hypothetical_protein_(2)_
	PC_554	1	0.27248	hypothetical_protein_(2)_
	PC_560	1	0.27248	hypothetical_protein_(2)_
	PC_561	1	0.27248	Na+/phosphate_symporter_COG1283_(1)_hypothetical_protein_(1)_
	PC_562	1	0.27248	hypothetical_protein_(2)_
	PC_563	1	0.27248	hypothetical_protein_(2)_
	PC_564	1	0.27248	hypothetical_protein_(2)_
	PC_572	1	0.27248	hypothetical_protein_(2)_
	PC_576	1	0.27248	hypothetical_protein_(2)_
	PC_577	1	0.27248	hypothetical_protein_(2)_
	PC_578	1	0.27248	hypothetical_protein_(2)_
	PC_579	1	0.27248	hypothetical_protein_(2)_
	PC_582	1	0.27248	hypothetical_protein_(2)_
	PC_585	1	0.27248	hypothetical_protein_(2)_
	PC_587	1	0.27248	hypothetical_protein_(1)_recombination_protein_RecB_(1)_
	PC_596	1	0.27248	hypothetical_protein_(2)_
	PC_599	1	0.27248	hypothetical_protein_(2)_
	PC_602	1	0.27248	hypothetical_protein_(2)_
	PC_607	1	0.27248	hypothetical_protein_(2)_
	PC_610	1	0.27248	hypothetical_protein_(2)_
	PC_616	1	0.27248	hypothetical_protein_(2)_
	PC_617	1	0.27248	hypothetical_protein_(2)_
	PC_620	1	0.27248	hypothetical_protein_(2)_
	PC_624	1	0.27248	hypothetical_protein_(2)_
	PC_625	1	0.27248	hypothetical_protein_(2)_
	PC_626	1	0.27248	hypothetical_protein_(2)_
	PC_630	1	0.27248	hypothetical_protein_(2)_
	PC_635	1	0.27248	hypothetical_protein_(2)_
	PC_636	1	0.27248	hypothetical_protein_(2)_
	PC_640	1	0.27248	hypothetical_protein_(2)_
	PC_645	1	0.27248	YP_004894915.1_PFAM-Kelch_1_(1)_NP_073525.1_PFAM-Kelch_1_(1)_
	PC_646	1	0.27248	hypothetical_protein_(1)_AT_hook_motif_pfam02178_(1)_
	PC_647	1	0.27248	F-box_domain_pfam00646_(1)_hypothetical_protein_(1)_
	PC_648	1	0.27248	hypothetical_protein_(2)_
	PC_654	1	0.27248	hypothetical_protein_(2)_
	PC_655	1	0.27248	hypothetical_protein_(2)_
	PC_660	1	0.27248	hypothetical_protein_(2)_
	PC_663	1	0.27248	hypothetical_protein_(2)_
	PC_666	1	0.27248	hypothetical_protein_(2)_
	PC_667	1	0.27248	hypothetical_protein_(2)_
	PC_669	1	0.27248	hypothetical_protein_(2)_
	PC_672	1	0.27248	hypothetical_protein_(2)_
	PC_673	1	0.27248	hypothetical_protein_(2)_
	PC_674	1	0.27248	hypothetical_protein_(2)_
	PC_677	1	0.27248	hypothetical_protein_(2)_
	PC_678	1	0.27248	hypothetical_protein_(2)_
	PC_683	1	0.27248	hypothetical_protein_(2)_
	PC_685	1	0.27248	hypothetical_protein_(2)_
	PC_686	1	0.27248	hypothetical_protein_(2)_
	PC_690	1	0.27248	hypothetical_protein_(2)_
	PC_694	1	0.27248	hypothetical_protein_(2)_
	PC_697	1	0.27248	hypothetical_protein_(2)_
	PC_699	1	0.27248	hypothetical_protein_(2)_
	PC_700	1	0.27248	hypothetical_protein_(2)_
	PC_712	1	0.27248	hypothetical_protein_(2)_
	PC_713	1	0.27248	hypothetical_protein_(2)_
	PC_715	1	0.27248	hypothetical_protein_(2)_
	PC_722	1	0.27248	hypothetical_protein_(2)_
	PC_725	1	0.27248	hypothetical_protein_(2)_
	PC_726	1	0.27248	hypothetical_protein_(2)_
	PC_727	1	0.27248	hypothetical_protein_(2)_
	PC_728	1	0.27248	hypothetical_protein_(2)_
	PC_732	1	0.27248	hypothetical_protein_(2)_
	PC_734	1	0.27248	hypothetical_protein_(2)_
	PC_739	1	0.27248	hypothetical_protein_(2)_
	PC_746	1	0.27248	hypothetical_protein_(2)_
	PC_750	1	0.27248	hypothetical_protein_(2)_
	PC_751	1	0.27248	hypothetical_protein_(2)_
	PC_756	1	0.27248	hypothetical_protein_(2)_
	PC_761	1	0.27248	hypothetical_protein_(2)_
	PC_762	1	0.27248	hypothetical_protein_(2)_
	PC_763	1	0.27248	hypothetical_protein_(2)_
	PC_764	1	0.27248	hypothetical_protein_(2)_
	PC_771	1	0.27248	hypothetical_protein_(2)_
	PC_772	1	0.27248	hypothetical_protein_(2)_
	PC_773	1	0.27248	hypothetical_protein_(2)_
	PC_774	1	0.27248	hypothetical_protein_(2)_
	PC_775	1	0.27248	hypothetical_protein_(2)_
	PC_778	1	0.27248	histone_H3/H4_COG2036_(1)_histone_H4_KO:K11254_(1)_
	PC_786	1	0.27248	hypothetical_protein_(2)_
	PC_788	1	0.27248	hypothetical_protein_(2)_
	PC_792	1	0.27248	hypothetical_protein_(2)_
	PC_793	1	0.27248	hypothetical_protein_(2)_
	PC_796	1	0.27248	hypothetical_protein_(2)_
	PC_798	1	0.27248	hypothetical_protein_(2)_
	PC_075	0	0	Major_capsid_protein_(21)_Major_capsid_protein(partial)_(2)_hypothetical_protein_(1)_
	PC_154	0	0	Minor_capsid_protein_(8)_hypothetical_protein_(2)_
	PC_207	0	0	Minor_capsid_protein_(7)_
	PC_151	0	0	hypothetical_protein_(6)_
	PC_152	0	0	hypothetical_protein_(2)_endosialidase_(partial)_(2)_endosialidase_(1)_Phage_tail_fibre_repeat_pfam03406_(1)_
	PC_270	0	0	Guillardia_theta_C-protein_homolog_(5)_hypothetical_protein_(1)_
	PC_285	0	0	hypothetical_protein_(2)_Guillardia_theta_C-protein_homolog_(1)_
	PC_287	0	0	hypothetical_protein_(3)_
	PC_288	0	0	hypothetical_protein_(3)_
	PC_301	0	0	hypothetical_protein_(3)_
	PC_321	0	0	hypothetical_protein_(3)_
	PC_324	0	0	hypothetical_protein_(3)_
	PC_325	0	0	hypothetical_protein_(3)_
	PC_365	0	0	hypothetical_protein_(3)_
	PC_377	0	0	hypothetical_protein_(3)_
	PC_401	0	0	hypothetical_protein_(3)_
	PC_405	0	0	hypothetical_protein_(3)_
	PC_422	0	0	hypothetical_protein_(2)_
	PC_423	0	0	hypothetical_protein_(2)_
	PC_432	0	0	hypothetical_protein_(2)_
	PC_434	0	0	hypothetical_protein_(2)_
	PC_435	0	0	hypothetical_protein_(2)_
	PC_437	0	0	hypothetical_protein_(2)_
	PC_438	0	0	hypothetical_protein_(2)_
	PC_444	0	0	hypothetical_protein_(2)_
	PC_469	0	0	hypothetical_protein_(2)_
	PC_470	0	0	hypothetical_protein_(2)_
	PC_471	0	0	hypothetical_protein_(2)_
	PC_473	0	0	Competence_protein_COG4469_(1)_Competence_protein_CoiA-like_family__contains_a_predicted_nuclease_domain_COG4469_(1)_
	PC_485	0	0	hypothetical_protein_(2)_
	PC_488	0	0	hypothetical_protein_(2)_
	PC_497	0	0	hypothetical_protein_(2)_
	PC_498	0	0	hypothetical_protein_(1)_sensor_domain_CHASE2-containing_protein_COG4252_(1)_
	PC_507	0	0	hypothetical_protein_(2)_
	PC_512	0	0	hypothetical_protein_(2)_
	PC_527	0	0	hypothetical_protein_(2)_
	PC_538	0	0	hypothetical_protein_(2)_
	PC_546	0	0	hypothetical_protein_(2)_
	PC_559	0	0	hypothetical_protein_(2)_
	PC_565	0	0	hypothetical_protein_(2)_
	PC_575	0	0	hypothetical_protein_(2)_
	PC_589	0	0	hypothetical_protein_(2)_
	PC_591	0	0	hypothetical_protein_(2)_
	PC_592	0	0	cell-surface_adhesin_(2)_
	PC_613	0	0	hypothetical_protein_(2)_
	PC_622	0	0	hypothetical_protein_(2)_
	PC_628	0	0	hypothetical_protein_(2)_
	PC_634	0	0	hypothetical_protein_(2)_
	PC_638	0	0	hypothetical_protein_(2)_
	PC_641	0	0	GABA(A)_receptor-associated_protein_KO:K08341_(2)_
	PC_650	0	0	hypothetical_protein_(2)_
	PC_651	0	0	hypothetical_protein_(2)_
	PC_653	0	0	hypothetical_protein_(2)_
	PC_659	0	0	hypothetical_protein_(2)_
	PC_664	0	0	hypothetical_protein_(2)_
	PC_670	0	0	hypothetical_protein_(2)_
	PC_680	0	0	hypothetical_protein_(2)_
	PC_689	0	0	hypothetical_protein_(2)_
	PC_703	0	0	hypothetical_protein_(2)_
	PC_706	0	0	hypothetical_protein_(2)_
	PC_707	0	0	hypothetical_protein_(2)_
	PC_719	0	0	hypothetical_protein_(2)_
	PC_720	0	0	hypothetical_protein_(2)_
	PC_730	0	0	hypothetical_protein_(2)_
	PC_735	0	0	hypothetical_protein_(2)_
	PC_744	0	0	hypothetical_protein_(2)_
	PC_765	0	0	hypothetical_protein_(2)_
	PC_767	0	0	hypothetical_protein_(2)_
	PC_768	0	0	hypothetical_protein_(2)_
	PC_769	0	0	hypothetical_protein_(2)_
	PC_777	0	0	hypothetical_protein_(2)_
	PC_783	0	0	hypothetical_protein_(2)_
	PC_790	0	0	hypothetical_protein_(2)_
	PC_791	0	0	hypothetical_protein_(2)_
	PC_794	0	0	hypothetical_protein_(2)_

## Sheet: TableS5
	Table_S5. HQ virophage genomes information. Taxon and Scaffold IDs, as well as Sample description are according to the IMG/M or SRA databases.
	TaxonID	ScaffoldID	Completeness	Habitat_type	Sample
	3300013132	Ga0172372_10002666	circular	Freshwater	Freshwater microbial communities from Kabuno Bay, South-Kivu, Congo ? kab_092012_9.5m
	3300014492	Ga0182013_10004328	circular	Terrestrial(soil)	Permafrost microbial communities from Stordalen Mire, Sweden - 612S2M metaG
	3300002835	B570J40625_100005612	circular	Freshwater	Freshwater microbial communities from Lake Mendota, WI - (Lake Mendota Combined Ray assembly, ASSEMBLY_DATE=20140605) (Lake Mendota Combined Ray assembly, ASSEMBLY_DATE=20140605)
	3300010354	Ga0129333_10000799	circular	Marine	Freshwater to marine salinity gradient microbial communities from Chesapeake Bay, USA - CPBay_Sum_0.6_0.8_DNA
	3300009163	Ga0114970_10000439	circular	Freshwater	Freshwater microbial communities from Lake Montjoie, Canada to study carbon cycling - M_140205_XF_MetaG
	3300009068	Ga0114973_10000749	circular	Freshwater	Freshwater microbial communities from Lake Montjoie, Canada to study carbon cycling - M_140807_MF_MetaG
	3300009183	Ga0114974_10000518	circular	Freshwater	Freshwater microbial communities from Lake Simoncouche, Canada to study carbon cycling - S_130206_EF_MetaG
	3300010885	Ga0133913_10011382	circular	Freshwater	northern Canada Lakes Co-assembly
	3300009413	Ga0114902_1000298	circular	Marine	Marine viral communities from the Global Malaspina Expedition - Malaspina viral metaG DeepMed_s12
	3300009085	Ga0105103_10000772	circular	Freshwater	Freshwater sediment microbial communities from Prairie Pothole Lake near Jamestown, North Dakota, USA - PPLs Lake P7 Core (6) Depth 10-12cm September2015
	3300010885	Ga0133913_10013167	circular	Freshwater	northern Canada Lakes Co-assembly
	3300005613	Ga0074649_1001593	circular	Non-marine Saline and Alkaline	Saline sediment microbial communities from Etoliko Lagoon, Greece - sediment
	3300010885	Ga0133913_10017077	circular	Freshwater	northern Canada Lakes Co-assembly
	3300010885	Ga0133913_10013256	circular	Freshwater	northern Canada Lakes Co-assembly
	3300007538	Ga0099851_1000248	circular	Marine	Freshwater to marine saline gradient viral communities from Chesapeake Bay - CB_1508_2 Viral MetaG
	3300009154	Ga0114963_10000587	circular	Freshwater	Freshwater microbial communities from Lake Croche, Canada to study carbon cycling - C_131016_EF_MetaG
	3300014204	Ga0172381_10002270	circular	Engineered	Leachate microbial communities from a municipal landfill in Southern Ontario, Canada - Leachate well 64-88 metaG
	3300009500	Ga0116229_10007006	circular	Host(plants)	Host-associated microbial communities from peat moss isolated from Minnesota, USA - S1T2_Fc - Sphagnum magellanicum MG
	3300007541	Ga0099848_1000221	circular	Marine	Freshwater to marine saline gradient viral communities from Chesapeake Bay - CB_1508_1S Viral MetaG
	3300002835	B570J40625_100004419	circular	Freshwater	Freshwater microbial communities from Lake Mendota, WI - (Lake Mendota Combined Ray assembly, ASSEMBLY_DATE=20140605) (Lake Mendota Combined Ray assembly, ASSEMBLY_DATE=20140605)
	3300009151	Ga0114962_10000842	circular	Freshwater	Freshwater microbial communities from Lake Croche, Canada to study carbon cycling - C_130820_MF_MetaG
	3300010885	Ga0133913_10015411	circular	Freshwater	northern Canada Lakes Co-assembly
	3300002307	JGI24890J29729_1000225	circular	Freshwater	Lentic bog actinobacteria communities from Grosse Fuchskuhle, Germany - Sample acI-C2 co-culture F-D7 (Freshwater actinobacteria acIC2 coculture FD7, ASSEMBLY_DATE=20140128)
	3300009091	Ga0102851_10000522	circular	Freshwater	Freshwater wetland microbial communities from Ohio, USA, analyzing the effect of biotic and abiotic controls - Mud 3 Core 4 Depth 3 metaG (Illumina Assembly)
	3300013126	Ga0172367_10002111	circular	Freshwater	Freshwater microbial communities from Kabuno Bay, South-Kivu, Congo ? kab_022012_10m
	3300003785	Ga0007851_100001	circular	Freshwater	Freshwater microbial communities from Crystal Bog, Wisconsin, USA - CBH06Jun08
	3300010885	Ga0133913_10008424	circular	Freshwater	northern Canada Lakes Co-assembly
	3300010885	Ga0133913_10011061	circular	Freshwater	northern Canada Lakes Co-assembly
	3300010885	Ga0133913_10009934	circular	Freshwater	northern Canada Lakes Co-assembly
	3300010885	Ga0133913_10007194	circular	Freshwater	northern Canada Lakes Co-assembly
	3300006916	Ga0070750_10000267	circular	Marine	Aqueous microbial communities from the Delaware River and Bay under freshwater to marine salinity gradient to study organic matter cycling in a time-series - Viral MetaG DEL_Nov_24
	3300009151	Ga0114962_10000818	circular	Freshwater	Freshwater microbial communities from Lake Croche, Canada to study carbon cycling - C_130820_MF_MetaG
	3300009068	Ga0114973_10000639	circular	Freshwater	Freshwater microbial communities from Lake Montjoie, Canada to study carbon cycling - M_140807_MF_MetaG
	3300010334	Ga0136644_10000572	circular	Freshwater	Freshwater microbial communities from Lake Croche, Canada to study carbon cycling - C_130820_EF_MetaG (v2)
	3300007540	Ga0099847_1000087	circular	Marine	Freshwater to marine saline gradient viral communities from Chesapeake Bay - CB_1504_2 Viral MetaG
	3300010885	Ga0133913_10009135	circular	Freshwater	northern Canada Lakes Co-assembly
	3300002091	JGI24028J26656_1000152	circular	Freshwater	Lentic bog actinobacteria communities from Grosse Fuchskuhle, Germany - Sample acI-B2 co-culture F-F8 metagenome (Freshwater actinobacteria acI-B2 co-culture F-F8 metagenome, ASSEMBLY_DATE=20131120)
	3300002307	JGI24890J29729_1000451	circular	Freshwater	Lentic bog actinobacteria communities from Grosse Fuchskuhle, Germany - Sample acI-C2 co-culture F-D7 (Freshwater actinobacteria acIC2 coculture FD7, ASSEMBLY_DATE=20140128)
	3300009180	Ga0114979_10000767	circular	Freshwater	Freshwater microbial communities from Lake Simoncouche, Canada to study carbon cycling - S_140625_EF_MetaG
	3300009151	Ga0114962_10001373	circular	Freshwater	Freshwater microbial communities from Lake Croche, Canada to study carbon cycling - C_130820_MF_MetaG
	3300010158	Ga0114960_10000772	circular	Freshwater	Freshwater microbial communities from Lake Croche, Canada to study carbon cycling - C_130625_MF_MetaG
	3300005582	Ga0049080_10000091	circular	Freshwater	Freshwater lentic microbial communities from great Laurentian Lakes, MI, USA - Great Lakes metaG ER15MSRF
	3300010885	Ga0133913_10013708	circular	Freshwater	northern Canada Lakes Co-assembly
	3300002835	B570J40625_100006411	circular	Freshwater	Freshwater microbial communities from Lake Mendota, WI - (Lake Mendota Combined Ray assembly, ASSEMBLY_DATE=20140605) (Lake Mendota Combined Ray assembly, ASSEMBLY_DATE=20140605)
	3300010885	Ga0133913_10008183	circular	Freshwater	northern Canada Lakes Co-assembly
	3300010885	Ga0133913_10009566	circular	Freshwater	northern Canada Lakes Co-assembly
	3300010885	Ga0133913_10008705	circular	Freshwater	northern Canada Lakes Co-assembly
	3300010885	Ga0133913_10011015	circular	Freshwater	northern Canada Lakes Co-assembly
	3300010885	Ga0133913_10012712	circular	Freshwater	northern Canada Lakes Co-assembly
	3300010885	Ga0133913_10012256	circular	Freshwater	northern Canada Lakes Co-assembly
	3300013126	Ga0172367_10002920	circular	Freshwater	Freshwater microbial communities from Kabuno Bay, South-Kivu, Congo ? kab_022012_10m
	3300009151	Ga0114962_10001691	circular_and_ITR	Freshwater	Freshwater microbial communities from Lake Croche, Canada to study carbon cycling - C_130820_MF_MetaG
	3300006100	Ga0007806_1000231	circular_and_ITR	Freshwater	Freshwater microbial communities from Crystal Bog, Wisconsin, USA - CBE18Aug09
	3300009548	Ga0116107_1001113	circular_and_ITR	Freshwater	Peatland microbial communities from Minnesota, USA, analyzing carbon cycling and trace gas fluxes - June2015DPH_6_100
	3300009684	Ga0114958_10000782	ITR	Freshwater	Freshwater microbial communities from Lake Croche, Canada to study carbon cycling - C_130208_EF_MetaG
	3300002098	JGI24219J26650_1000581	ITR	Freshwater	Lentic bog actinobacteria communities from Grosse Fuchskuhle, Germany - Sample acI-B2 co-culture F-B7 metagenome (Freshwater actinobacteria acI-B2 co-culture F-B7 metagenome, ASSEMBLY_DATE=20131109)
	ERS396424	k79_177141	ITR	Host(human)	#N/A
	3300014819	Ga0119954_1000547	ITR	Freshwater	Freshwater microbial communities from Lake Lanier in Georgia, USA - LL_1011A
	3300006108	Ga0007862_1000466	ITR	Freshwater	Freshwater microbial communities from Crystal Bog, Wisconsin, USA - CBH20Aug07
	3300005861	Ga0080006_1175989	ITR	Thermal_springs	Ferric oxide microbial mat and aquatic microbial communities from Rainbow Spring, Yellowstone National Park, USA - RS3B (SPADES assembly)
	3300010158	Ga0114960_10000746	ITR	Freshwater	Freshwater microbial communities from Lake Croche, Canada to study carbon cycling - C_130625_MF_MetaG
	3300009151	Ga0114962_10000711	ITR	Freshwater	Freshwater microbial communities from Lake Croche, Canada to study carbon cycling - C_130820_MF_MetaG
	3300005581	Ga0049081_10000582	ITR	Freshwater	Freshwater lentic microbial communities from great Laurentian Lakes, MI, USA - Great Lakes metaG ER78MSRF
	3300009545	Ga0105237_10003663	ITR	Host(plants)	Corn rhizosphere microbial communities from Kellogg Biological Station, Michigan, USA - KBS C2-4 metaG
	3300006127	Ga0007805_1000262	ITR	Freshwater	Freshwater microbial communities from Crystal Bog, Wisconsin, USA - CBE24Aug09
	SRS476076	k119_199462	ITR	Host(human)	#N/A
	3300004806	Ga0007854_10001399	ITR	Freshwater	Freshwater microbial communities from Crystal Bog, Wisconsin, USA - CBH12Aug08
	3300009151	Ga0114962_10000344	ITR	Freshwater	Freshwater microbial communities from Lake Croche, Canada to study carbon cycling - C_130820_MF_MetaG
	SRS476271	k119_132073	ITR	Host(human)	#N/A
	3300006104	Ga0007882_10001075	ITR	Freshwater	Freshwater microbial communities from Crystal Bog, Wisconsin, USA - CBH12Aug09.1
	3300010885	Ga0133913_10014576	ITR	Freshwater	northern Canada Lakes Co-assembly
	SRS475566	k119_48017	ITR	Host(human)	#N/A
	3300009547	Ga0116136_1000934	ITR	Freshwater	Peatland microbial communities from Minnesota, USA, analyzing carbon cycling and trace gas fluxes - June2015DPH_20_40
	3300010885	Ga0133913_10011865	ITR	Freshwater	northern Canada Lakes Co-assembly
	3300013093	Ga0164296_1002074	ITR	Freshwater	Dystrophic lake water microbial communities from Trout Bog Lake, Wisconsin, USA - GEODES057 metaG
	3300010157	Ga0114964_10001356	ITR	Freshwater	Freshwater microbial communities from Lake Croche, Canada to study carbon cycling - C_131016_MF_MetaG
	3300002092	JGI24218J26658_1000290	ITR	Freshwater	Lentic bog actinobacteria communities from Grosse Fuchskuhle, Germany - Sample acI-B2 co-culture F-B6 metagenome (Freshwater actinobacteria acI-B2 co-culture F-B6 metagenome, ASSEMBLY_DATE=20131123)
	3300009618	Ga0116127_1001084	ITR	Freshwater	Peatland microbial communities from Minnesota, USA, analyzing carbon cycling and trace gas fluxes - June2015DPH_16_100
	3300010396	Ga0134126_10005042	ITR	Terrestrial(soil)	Terrestrial soil microbial communities with excess Nitrogen fertilizer from Kellogg Biological Station, Michigan, USA - KB3-175-2
	3300012147	Ga0136588_1000554	ITR	Non-marine Saline and Alkaline	Saline lake microbial communities from Rauer Islands, Antarctica - Metagenome Filla 1 #564
	3300009690	Ga0116143_10003940	ITR	Engineered	Active sludge microbial communities of municipal wastewater-treating anaerobic digesters from USA - AD_UKC034_MetaG
	3300012533	Ga0138256_10005174	ITR	Engineered	Active sludge microbial communities from wastewater in Klosterneuburg, Austria - KNB2014incub_MG
	3300013286	Ga0136641_1000158	ITR	Freshwater	Freshwater microbial communities from Elizabeth Lake, Yosemite National Park, California, USA - 13020-23Y
	3300009181	Ga0114969_10000735	ITR	Freshwater	Freshwater microbial communities from Lake Montjoie, Canada to study carbon cycling - M_130807_MF_MetaG
	3300013099	Ga0164315_10002992	ITR	Marine	Subseafloor sediment microbial communities from Guaymas Basin, Gulf of California, Mexico - Guay6, Core 4569-2, 0-3 cm
	3300001605	Draft_10001555	ITR	Engineered	Tailings pond microbial communities from Northern Alberta - Syncrude Mildred Lake Settling Basin (PDSYNTPWS: 454+illumina sequencing assembly)
	3300006071	Ga0007876_1000258	ITR	Freshwater	Freshwater microbial communities from Crystal Bog, Wisconsin, USA - CBH24Aug09
	3300009111	Ga0115026_10000109	ITR	Freshwater	Wetland microbial communities from Old Woman Creek Reserve in Ohio, USA - Mud_0915_D1
	SRS475626	k119_215568	ITR	Host(human)	#N/A
	3300010885	Ga0133913_10008574	partial	Freshwater	northern Canada Lakes Co-assembly
	3300010158	Ga0114960_10002925	partial	Freshwater	Freshwater microbial communities from Lake Croche, Canada to study carbon cycling - C_130625_MF_MetaG
	3300005512	Ga0074648_1005201	partial	Non-marine Saline and Alkaline	Saline surface water microbial communities from Etoliko Lagoon, Greece - halocline_water
	3300010157	Ga0114964_10003108	partial	Freshwater	Freshwater microbial communities from Lake Croche, Canada to study carbon cycling - C_131016_MF_MetaG
	3300006114	Ga0007815_1000154	partial	Freshwater	Freshwater microbial communities from Crystal Bog, Wisconsin, USA - CBE02Aug09
	3300010885	Ga0133913_10044996	partial	Freshwater	northern Canada Lakes Co-assembly
	3300010885	Ga0133913_10006691	partial	Freshwater	northern Canada Lakes Co-assembly
	3300010885	Ga0133913_10040671	partial	Freshwater	northern Canada Lakes Co-assembly
	3300010885	Ga0133913_10005368	partial	Freshwater	northern Canada Lakes Co-assembly
	3300010371	Ga0134125_10003999	partial	Terrestrial(soil)	Terrestrial soil microbial communities with excess Nitrogen fertilizer from Kellogg Biological Station, Michigan, USA - KB3-175-1
	3300013094	Ga0164297_10001420	partial	Freshwater	Dystrophic lake water microbial communities from Trout Bog Lake, Wisconsin, USA - GEODES058 metaG
	2061766007	rumenHiSeq_NODE_1785693_len_12238_cov_9_187858	partial	Host(ruminant)	Bovine rumen microbial communities fromthe University of Illinois at Urbana-Champaign, USA, that are switchgrass associated - Sample 470 (HiSeq_Scaffolds_Complete_Set)
	3300009548	Ga0116107_1001592	partial	Freshwater	Peatland microbial communities from Minnesota, USA, analyzing carbon cycling and trace gas fluxes - June2015DPH_6_100
	3300012145	Ga0136566_1000368	partial	Non-marine Saline and Alkaline	Saline lake microbial communities from Deep lake, Antarctica - Metagenome #2
	3300010885	Ga0133913_10039588	partial	Freshwater	northern Canada Lakes Co-assembly
	3300009164	Ga0114975_10001038	partial	Freshwater	Freshwater microbial communities from Lake Simoncouche, Canada to study carbon cycling - S_130626_EF_MetaG
	3300006802	Ga0070749_10001496	partial	Marine	Aqueous microbial communities from the Delaware River and Bay under freshwater to marine salinity gradient to study organic matter cycling in a time-series - Viral MetaG DEL_Nov_18
	3300009070	Ga0066256_1002141	partial	Engineered	Wastewater bioreactor microbial communities from Cape Town, South Africa - Thiocy_expt_1000_biof (version 2)
	3300009183	Ga0114974_10000644	partial	Freshwater	Freshwater microbial communities from Lake Simoncouche, Canada to study carbon cycling - S_130206_EF_MetaG
	3300013132	Ga0172372_10003608	partial	Freshwater	Freshwater microbial communities from Kabuno Bay, South-Kivu, Congo ? kab_092012_9.5m
	3300005712	Ga0070764_10000374	partial	Terrestrial(soil)	Warmed soil microbial communities from the Hubbard Brook experimental Forest, New Hampshire - Hubbard Brook CCASE Soil Metagenome WRM 4
	3300002835	B570J40625_100003451	partial	Freshwater	Freshwater microbial communities from Lake Mendota, WI - (Lake Mendota Combined Ray assembly, ASSEMBLY_DATE=20140605) (Lake Mendota Combined Ray assembly, ASSEMBLY_DATE=20140605)
	3300010885	Ga0133913_10025220	partial	Freshwater	northern Canada Lakes Co-assembly
	3300002091	JGI24028J26656_1000154	partial	Freshwater	Lentic bog actinobacteria communities from Grosse Fuchskuhle, Germany - Sample acI-B2 co-culture F-F8 metagenome (Freshwater actinobacteria acI-B2 co-culture F-F8 metagenome, ASSEMBLY_DATE=20131120)
	3300002835	B570J40625_100004931	partial	Freshwater	Freshwater microbial communities from Lake Mendota, WI - (Lake Mendota Combined Ray assembly, ASSEMBLY_DATE=20140605) (Lake Mendota Combined Ray assembly, ASSEMBLY_DATE=20140605)
	3300010158	Ga0114960_10001476	partial	Freshwater	Freshwater microbial communities from Lake Croche, Canada to study carbon cycling - C_130625_MF_MetaG
	3300004807	Ga0007809_10000095	partial	Freshwater	Freshwater microbial communities from Crystal Bog, Wisconsin, USA - CBE02Aug07
	3300013285	Ga0136642_1000288	partial	Freshwater	Freshwater microbial communities from Lower Cathedral Lake, Yosemite National Park, California, USA - 13028-31Y
	3300009182	Ga0114959_10001102	partial	Freshwater	Freshwater microbial communities from Lake Croche, Canada to study carbon cycling - C_130625_EF_MetaG
	3300009151	Ga0114962_10000779	partial	Freshwater	Freshwater microbial communities from Lake Croche, Canada to study carbon cycling - C_130820_MF_MetaG
	3300005534	Ga0070735_10005036	partial	Terrestrial(soil)	Surface soil microbial communities from Centralia Pennsylvania, which are recovering from an underground coalmine fire - Coalmine Soil_Cen07_05102014_R1
	3300010885	Ga0133913_10013406	partial	Freshwater	northern Canada Lakes Co-assembly
	3300002466	JGI10211J34971_10003389	partial	Non-marine Saline and Alkaline	Saline sediment microbial community from Etoliko Lagoon, Greece (Coassembly Etoliko lagoon samples , ASSEMBLY_DATE=20131022)
	3300009070	Ga0066256_1001637	partial	Engineered	Wastewater bioreactor microbial communities from Cape Town, South Africa - Thiocy_expt_1000_biof (version 2)
	3300007542	Ga0099846_1001258	partial	Marine	Freshwater to marine saline gradient viral communities from Chesapeake Bay - CB_1504_1 Viral MetaG
	3300010885	Ga0133913_10040382	partial	Freshwater	northern Canada Lakes Co-assembly
	3300010885	Ga0133913_10010443	partial	Freshwater	northern Canada Lakes Co-assembly
	3300005663	Ga0073582_101521	partial	Marine	Marine sediment microbial community near Loki's castle
	3300009164	Ga0114975_10000616	partial	Freshwater	Freshwater microbial communities from Lake Simoncouche, Canada to study carbon cycling - S_130626_EF_MetaG
	3300013093	Ga0164296_1003181	partial	Freshwater	Dystrophic lake water microbial communities from Trout Bog Lake, Wisconsin, USA - GEODES057 metaG
	3300003852	Ga0031655_10001695	partial	Freshwater	Freshwater lake sediment microbial communities from the University of Notre Dame, USA, for methane emissions studies -HBP12 HB
	3300010885	Ga0133913_10008696	partial	Freshwater	northern Canada Lakes Co-assembly
	3300010885	Ga0133913_10058331	partial	Freshwater	northern Canada Lakes Co-assembly
	3300014050	Ga0119952_1000747	partial	Freshwater	Freshwater microbial communities from Lake Lanier in Georgia, USA - LL_1007B
	3300010885	Ga0133913_10009803	partial	Freshwater	northern Canada Lakes Co-assembly
	3300009164	Ga0114975_10001466	partial	Freshwater	Freshwater microbial communities from Lake Simoncouche, Canada to study carbon cycling - S_130626_EF_MetaG
	3300009184	Ga0114976_10001069	partial	Freshwater	Freshwater microbial communities from Lake Simoncouche, Canada to study carbon cycling - S_130805_EF_MetaG
	3300002307	JGI24890J29729_1000627	partial	Freshwater	Lentic bog actinobacteria communities from Grosse Fuchskuhle, Germany - Sample acI-C2 co-culture F-D7 (Freshwater actinobacteria acIC2 coculture FD7, ASSEMBLY_DATE=20140128)
	3300007541	Ga0099848_1000347	partial	Marine	Freshwater to marine saline gradient viral communities from Chesapeake Bay - CB_1508_1S Viral MetaG
	3300010885	Ga0133913_10012518	partial	Freshwater	northern Canada Lakes Co-assembly
	3300009184	Ga0114976_10002882	partial	Freshwater	Freshwater microbial communities from Lake Simoncouche, Canada to study carbon cycling - S_130805_EF_MetaG
	3300009760	Ga0116131_1001150	partial	Freshwater	Peatland microbial communities from Minnesota, USA, analyzing carbon cycling and trace gas fluxes - June2015DPH_17_100
	3300010885	Ga0133913_10048399	partial	Freshwater	northern Canada Lakes Co-assembly
	3300010885	Ga0133913_10008686	partial	Freshwater	northern Canada Lakes Co-assembly
	3300012984	Ga0164309_10000286	partial	Terrestrial(soil)	Soil microbial communities amended with fresh organic matter from upstate New York, USA - Whitman soil sample_247_MG
	3300009164	Ga0114975_10002759	partial	Freshwater	Freshwater microbial communities from Lake Simoncouche, Canada to study carbon cycling - S_130626_EF_MetaG
	3300005534	Ga0070735_10004409	partial	Terrestrial(soil)	Surface soil microbial communities from Centralia Pennsylvania, which are recovering from an underground coalmine fire - Coalmine Soil_Cen07_05102014_R1
	3300009161	Ga0114966_10001014	partial	Freshwater	Freshwater microbial communities from Lake Montjoie, Canada to study carbon cycling - M_130207_XF_MetaG
	3300009164	Ga0114975_10001152	partial	Freshwater	Freshwater microbial communities from Lake Simoncouche, Canada to study carbon cycling - S_130626_EF_MetaG
	3300005527	Ga0068876_10000772	partial	Freshwater	Freshwater lake microbial communities from Lake Erie, under a cyanobacterial bloom - NOAA_Erie_Diel5S_2200h metaG
	3300010885	Ga0133913_10016225	partial	Freshwater	northern Canada Lakes Co-assembly
	3300003432	JGI20214J51088_10000979	partial	Marine	Wetland sediment microbial communities from Twitchell Island in the Sacramento Delta, sample from surface sediment Aug2011 Site B2 Bulk (Wetland sediment microbial communities from Twitchell Island in the Sacramento Delta, sample from surface sediment Aug2011 Site B2 Bulk, ASSEMBLY_DATE=20140909)
	3300006071	Ga0007876_1000165	partial	Freshwater	Freshwater microbial communities from Crystal Bog, Wisconsin, USA - CBH24Aug09
	3300005662	Ga0078894_10001308	partial	Freshwater	Freshwater microbial communities from Lake Huron, USA - Su13.BD.MLB.SD (version 4)
	3300010885	Ga0133913_10055753	partial	Freshwater	northern Canada Lakes Co-assembly
	3300007516	Ga0105050_10007389	partial	Freshwater	Freshwater microbial communities from Lake Fryxell liftoff mats and glacier meltwater in Antarctica - FRY-01
	3300005805	Ga0079957_1002161	partial	Freshwater	Microbial and algae communities from Cheney Reservoir in Wichita, Kansas, USA
	3300009151	Ga0114962_10003684	partial	Freshwater	Freshwater microbial communities from Lake Croche, Canada to study carbon cycling - C_130820_MF_MetaG
	3300006919	Ga0070746_10001925	partial	Marine	Aqueous microbial communities from the Delaware River and Bay under freshwater to marine salinity gradient to study organic matter cycling in a time-series - Viral MetaG DEL_Mar_21
	3300005119	Ga0070420_1191	partial	Engineered	Active sludge cell enrichment microbial communities from Klosterneuburg, Austria - Nitrospira DOME C01B31
	3300010334	Ga0136644_10001697	partial	Freshwater	Freshwater microbial communities from Lake Croche, Canada to study carbon cycling - C_130820_EF_MetaG (v2)
	3300002307	JGI24890J29729_1000626	partial	Freshwater	Lentic bog actinobacteria communities from Grosse Fuchskuhle, Germany - Sample acI-C2 co-culture F-D7 (Freshwater actinobacteria acIC2 coculture FD7, ASSEMBLY_DATE=20140128)
	3300006118	Ga0007859_1000217	partial	Freshwater	Freshwater microbial communities from Crystal Bog, Wisconsin, USA - CBH27Jul07
	3300010885	Ga0133913_10006437	partial	Freshwater	northern Canada Lakes Co-assembly
	3300007541	Ga0099848_1001120	partial	Marine	Freshwater to marine saline gradient viral communities from Chesapeake Bay - CB_1508_1S Viral MetaG
	3300010885	Ga0133913_10016501	partial	Freshwater	northern Canada Lakes Co-assembly
	3300010885	Ga0133913_10008278	partial	Freshwater	northern Canada Lakes Co-assembly
	3300009164	Ga0114975_10000427	partial	Freshwater	Freshwater microbial communities from Lake Simoncouche, Canada to study carbon cycling - S_130626_EF_MetaG
	3300010885	Ga0133913_10007866	partial	Freshwater	northern Canada Lakes Co-assembly
	3300001605	Draft_10009362	partial	Engineered	Tailings pond microbial communities from Northern Alberta - Syncrude Mildred Lake Settling Basin (PDSYNTPWS: 454+illumina sequencing assembly)
	3300009151	Ga0114962_10001578	partial	Freshwater	Freshwater microbial communities from Lake Croche, Canada to study carbon cycling - C_130820_MF_MetaG
	3300009618	Ga0116127_1001795	partial	Freshwater	Peatland microbial communities from Minnesota, USA, analyzing carbon cycling and trace gas fluxes - June2015DPH_16_100
	3300010885	Ga0133913_10009524	partial	Freshwater	northern Canada Lakes Co-assembly
	3300014819	Ga0119954_1000767	partial	Freshwater	Freshwater microbial communities from Lake Lanier in Georgia, USA - LL_1011A
	3300009154	Ga0114963_10002531	partial	Freshwater	Freshwater microbial communities from Lake Croche, Canada to study carbon cycling - C_131016_EF_MetaG
	3300010160	Ga0114967_10000584	partial	Freshwater	Freshwater microbial communities from Lake Montjoie, Canada to study carbon cycling - M_130628_MF_MetaG
	3300013094	Ga0164297_10004528	partial	Freshwater	Dystrophic lake water microbial communities from Trout Bog Lake, Wisconsin, USA - GEODES058 metaG
	3300010885	Ga0133913_10023783	partial	Freshwater	northern Canada Lakes Co-assembly
	3300007633	Ga0102940_1002147	partial	Terrestrial(soil)	Salt pond soil microbial communities from South San Francisco under conditions of wetland restoration - Salt Pond MetaG R2_C_D1_MG
	3300005613	Ga0074649_1003928	partial	Non-marine Saline and Alkaline	Saline sediment microbial communities from Etoliko Lagoon, Greece - sediment
	3300007609	Ga0102945_1000484	partial	Non-marine Saline and Alkaline	Salt pond water microbial communities from South San Francisco under conditions of wetland restoration - Salt Pond MetaG R2_restored_H2O_MG
	3300010885	Ga0133913_10016429	partial	Freshwater	northern Canada Lakes Co-assembly
	3300007540	Ga0099847_1000567	partial	Marine	Freshwater to marine saline gradient viral communities from Chesapeake Bay - CB_1504_2 Viral MetaG
	3300010373	Ga0134128_10002422	partial	Terrestrial(soil)	Terrestrial soil microbial communities with excess Nitrogen fertilizer from Kellogg Biological Station, Michigan, USA - KB3-175-4
	3300009070	Ga0066256_1002412	partial	Engineered	Wastewater bioreactor microbial communities from Cape Town, South Africa - Thiocy_expt_1000_biof (version 2)
	3300009068	Ga0114973_10000565	partial	Freshwater	Freshwater microbial communities from Lake Montjoie, Canada to study carbon cycling - M_140807_MF_MetaG
	3300009154	Ga0114963_10000678	partial	Freshwater	Freshwater microbial communities from Lake Croche, Canada to study carbon cycling - C_131016_EF_MetaG
	3300014654	Ga0181525_10003086	partial	Freshwater	Peatland microbial communities from Houghton, MN, USA - PEATcosm2014_Bin06_10_metaG
	3300009001	Ga0102963_1001410	partial	Non-marine Saline and Alkaline	Salt pond water microbial communities from South San Francisco under conditions of wetland restoration - Salt Pond MetaG SF2_C_H2O_MG
	3300002307	JGI24890J29729_1000652	partial	Freshwater	Lentic bog actinobacteria communities from Grosse Fuchskuhle, Germany - Sample acI-C2 co-culture F-D7 (Freshwater actinobacteria acIC2 coculture FD7, ASSEMBLY_DATE=20140128)
	3300009781	Ga0116178_10003357	partial	Engineered	Active sludge microbial communities of municipal wastewater-treating anaerobic digesters from USA - AD_STIC12_MetaG
	3300010885	Ga0133913_10012200	partial	Freshwater	northern Canada Lakes Co-assembly
	3300010370	Ga0129336_10000987	partial	Marine	Freshwater to marine salinity gradient microbial communities from Chesapeake Bay, USA - CPBay_Sum_0.6_0.2_DNA
	3300005437	Ga0070710_10000143	partial	Terrestrial(soil)	Corn, switchgrass and miscanthus rhizosphere microbial communities from Kellogg Biological Station, Michigan, USA - LAR L5-2 metaG
	3300009154	Ga0114963_10000931	partial	Freshwater	Freshwater microbial communities from Lake Croche, Canada to study carbon cycling - C_131016_EF_MetaG
	3300010157	Ga0114964_10002903	partial	Freshwater	Freshwater microbial communities from Lake Croche, Canada to study carbon cycling - C_131016_MF_MetaG
	3300010157	Ga0114964_10002347	partial	Freshwater	Freshwater microbial communities from Lake Croche, Canada to study carbon cycling - C_131016_MF_MetaG
	3300009184	Ga0114976_10001631	partial	Freshwater	Freshwater microbial communities from Lake Simoncouche, Canada to study carbon cycling - S_130805_EF_MetaG
	3300013286	Ga0136641_1000185	partial	Freshwater	Freshwater microbial communities from Elizabeth Lake, Yosemite National Park, California, USA - 13020-23Y
	3300006129	Ga0007834_1000393	partial	Freshwater	Freshwater microbial communities from Crystal Bog, Wisconsin, USA - CBE06Nov07
	3300014499	Ga0182012_10004034	partial	Terrestrial(soil)	Permafrost microbial communities from Stordalen Mire, Sweden - 612S2S metaG
	3300001097	JGIcombinedJ13537_10000434	partial	Freshwater	Saline microbial communities from Lake Vida, Antarctica (Lake Vida Brine Hole Two - Combined Assembly 2 samples, Mar 2013 Assem) (Lake Vida Brine Hole Two - Combined Assembly 2 samples, Mar 2013 Assem)
	3300010885	Ga0133913_10020643	partial	Freshwater	northern Canada Lakes Co-assembly
	3300010885	Ga0133913_10060220	partial	Freshwater	northern Canada Lakes Co-assembly
	3300009154	Ga0114963_10000572	partial	Freshwater	Freshwater microbial communities from Lake Croche, Canada to study carbon cycling - C_131016_EF_MetaG
	3300007276	Ga0070747_1000780	partial	Marine	Aqueous microbial communities from the Delaware River and Bay under freshwater to marine salinity gradient to study organic matter cycling in a time-series - Viral MetaG DEL_Mar_31
	3300009070	Ga0066256_1003444	partial	Engineered	Wastewater bioreactor microbial communities from Cape Town, South Africa - Thiocy_expt_1000_biof (version 2)
	3300010354	Ga0129333_10001104	partial	Marine	Freshwater to marine salinity gradient microbial communities from Chesapeake Bay, USA - CPBay_Sum_0.6_0.8_DNA
	3300010885	Ga0133913_10011474	partial	Freshwater	northern Canada Lakes Co-assembly
	3300005581	Ga0049081_10000462	partial	Freshwater	Freshwater lentic microbial communities from great Laurentian Lakes, MI, USA - Great Lakes metaG ER78MSRF
	3300005541	Ga0070733_10002713	partial	Terrestrial(soil)	Surface soil microbial communities from Centralia Pennsylvania, which are recovering from an underground coalmine fire - Coalmine Soil_Cen05_05102014_R1
	3300012984	Ga0164309_10001308	partial	Terrestrial(soil)	Soil microbial communities amended with fresh organic matter from upstate New York, USA - Whitman soil sample_247_MG
	3300006802	Ga0070749_10000650	partial	Marine	Aqueous microbial communities from the Delaware River and Bay under freshwater to marine salinity gradient to study organic matter cycling in a time-series - Viral MetaG DEL_Nov_18
	3300002098	JGI24219J26650_1000491	partial	Freshwater	Lentic bog actinobacteria communities from Grosse Fuchskuhle, Germany - Sample acI-B2 co-culture F-B7 metagenome (Freshwater actinobacteria acI-B2 co-culture F-B7 metagenome, ASSEMBLY_DATE=20131109)
	3300006122	Ga0007837_1000084	partial	Freshwater	Freshwater microbial communities from Crystal Bog, Wisconsin, USA - CBE31Jul07
	3300006920	Ga0070748_1000325	partial	Marine	Aqueous microbial communities from the Delaware River and Bay under freshwater to marine salinity gradient to study organic matter cycling in a time-series - Viral MetaG DEL_Nov_12
	3300010157	Ga0114964_10000508	partial	Freshwater	Freshwater microbial communities from Lake Croche, Canada to study carbon cycling - C_131016_MF_MetaG
	3300010885	Ga0133913_10029435	partial	Freshwater	northern Canada Lakes Co-assembly
	3300009157	Ga0105092_10001347	partial	Freshwater	Freshwater sediment microbial communities from Prairie Pothole Lake near Jamestown, North Dakota, USA - PPLs Lake P7 Core (1) Depth 19-21cm March2015
	3300009164	Ga0114975_10000387	partial	Freshwater	Freshwater microbial communities from Lake Simoncouche, Canada to study carbon cycling - S_130626_EF_MetaG
	3300009155	Ga0114968_10000753	partial	Freshwater	Freshwater microbial communities from Lake Montjoie, Canada to study carbon cycling - M_130807_EF_MetaG
	3300009183	Ga0114974_10000564	partial	Freshwater	Freshwater microbial communities from Lake Simoncouche, Canada to study carbon cycling - S_130206_EF_MetaG
	3300010885	Ga0133913_10019370	partial	Freshwater	northern Canada Lakes Co-assembly
	2061766007	rumenHiSeq_NODE_4331347_len_22405_cov_0_883553	partial	Host(ruminant)	Bovine rumen microbial communities fromthe University of Illinois at Urbana-Champaign, USA, that are switchgrass associated - Sample 470 (HiSeq_Scaffolds_Complete_Set)
	3300010157	Ga0114964_10000624	partial	Freshwater	Freshwater microbial communities from Lake Croche, Canada to study carbon cycling - C_131016_MF_MetaG
	3300006119	Ga0007866_1000143	partial	Freshwater	Freshwater microbial communities from Crystal Bog, Wisconsin, USA - CBH18Jul07
	3300000502	M590M2_1006461	partial	Marine	Microbial Communities from Little Sippewissett Salt Marsh, Woods Hole, MA that are anoxygenic and photosynthetic, Photosynthetic Consortia grown using light of 590nm sample 2 (Marine_590nm_sample2)
	3300009163	Ga0114970_10002242	partial	Freshwater	Freshwater microbial communities from Lake Montjoie, Canada to study carbon cycling - M_140205_XF_MetaG
	3300009181	Ga0114969_10000987	partial	Freshwater	Freshwater microbial communities from Lake Montjoie, Canada to study carbon cycling - M_130807_MF_MetaG
	3300006127	Ga0007805_1000719	partial	Freshwater	Freshwater microbial communities from Crystal Bog, Wisconsin, USA - CBE24Aug09
	3300005590	Ga0070727_10004000	partial	Marine	Marine sediment microbial communities from the Atlantic coast under amendment with organic carbon and nitrate - tdAd47.2
	3300002307	JGI24890J29729_1000712	partial	Freshwater	Lentic bog actinobacteria communities from Grosse Fuchskuhle, Germany - Sample acI-C2 co-culture F-D7 (Freshwater actinobacteria acIC2 coculture FD7, ASSEMBLY_DATE=20140128)
	3300006802	Ga0070749_10001201	partial	Marine	Aqueous microbial communities from the Delaware River and Bay under freshwater to marine salinity gradient to study organic matter cycling in a time-series - Viral MetaG DEL_Nov_18
	3300013014	Ga0164295_10000960	partial	Freshwater	Oligotrophic lake water microbial communities from Sparkling Lake, Wisconsin, USA - GEODES006 metaG
	3300014492	Ga0182013_10004507	partial	Terrestrial(soil)	Permafrost microbial communities from Stordalen Mire, Sweden - 612S2M metaG
	3300005861	Ga0080006_1218239	partial	Thermal_springs	Ferric oxide microbial mat and aquatic microbial communities from Rainbow Spring, Yellowstone National Park, USA - RS3B (SPADES assembly)
	3300007538	Ga0099851_1001009	partial	Marine	Freshwater to marine saline gradient viral communities from Chesapeake Bay - CB_1508_2 Viral MetaG
	3300010885	Ga0133913_10031394	partial	Freshwater	northern Canada Lakes Co-assembly
	3300010883	Ga0133547_10022499	partial	Marine	western Arctic Ocean co-assembly
	3300013094	Ga0164297_10003112	partial	Freshwater	Dystrophic lake water microbial communities from Trout Bog Lake, Wisconsin, USA - GEODES058 metaG
	3300005581	Ga0049081_10000427	partial	Freshwater	Freshwater lentic microbial communities from great Laurentian Lakes, MI, USA - Great Lakes metaG ER78MSRF
	3300013004	Ga0164293_10000722	partial	Freshwater	Eutrophic lake water microbial communities from Lake Mendota, Wisconsin, USA - GEODES118 metaG
	3300009419	Ga0114982_1000775	partial	Terrestrial(other)	Subsurface microbial communities from deep shales in Ohio, USA - Utica-3 well 1 S input2 FT
	3300009160	Ga0114981_10000712	partial	Freshwater	Freshwater microbial communities from Lake Simoncouche, Canada to study carbon cycling - S_140806_MF_MetaG
	2061766007	rumenHiSeq_NODE_3553059_len_27487_cov_0_981810	partial	Host(ruminant)	Bovine rumen microbial communities fromthe University of Illinois at Urbana-Champaign, USA, that are switchgrass associated - Sample 470 (HiSeq_Scaffolds_Complete_Set)
	3300010885	Ga0133913_10008287	partial	Freshwater	northern Canada Lakes Co-assembly
	3300007540	Ga0099847_1000701	partial	Marine	Freshwater to marine saline gradient viral communities from Chesapeake Bay - CB_1504_2 Viral MetaG
	3300014654	Ga0181525_10003147	partial	Freshwater	Peatland microbial communities from Houghton, MN, USA - PEATcosm2014_Bin06_10_metaG
	3300006484	Ga0070744_10000380	partial	Marine	Estuarine microbial communities from the Columbia River estuary, USA - metaG S.535
	3300010885	Ga0133913_10013028	partial	Freshwater	northern Canada Lakes Co-assembly
	3300006111	Ga0007848_1000345	partial	Freshwater	Freshwater microbial communities from Crystal Bog, Wisconsin, USA - CBH18Jul08
	3300009152	Ga0114980_10001820	partial	Freshwater	Freshwater microbial communities from Lake Simoncouche, Canada to study carbon cycling - S_140806_EF_MetaG
	3300006875	Ga0075473_10000931	partial	Marine	Aqueous microbial communities from the Delaware River and Bay under freshwater to marine salinity gradient to study organic matter cycling in a time-series - DEBay_Sum_0.19_N_>0.8_DNA
	3300003852	Ga0031655_10000867	partial	Freshwater	Freshwater lake sediment microbial communities from the University of Notre Dame, USA, for methane emissions studies -HBP12 HB
	3300006358	Ga0068871_100001277	partial	Host(plants)	Miscanthus rhizosphere microbial communities from Kellogg Biological Station, Michigan, USA - KBS Miscanthus M7-2
	3300014720	Ga0172376_10003463	partial	Freshwater	Freshwater microbial communities from Kabuno Bay, South-Kivu, Congo ? kab_092012_35m
	3300010885	Ga0133913_10006257	partial	Freshwater	northern Canada Lakes Co-assembly
	3300010157	Ga0114964_10000599	partial	Freshwater	Freshwater microbial communities from Lake Croche, Canada to study carbon cycling - C_131016_MF_MetaG
	3300004770	Ga0007804_1000288	partial	Freshwater	Freshwater microbial communities from Crystal Bog, Wisconsin, USA - CBE25Aug07
	3300010885	Ga0133913_10005353	partial	Freshwater	northern Canada Lakes Co-assembly
	3300010885	Ga0133913_10012254	partial	Freshwater	northern Canada Lakes Co-assembly
	3300009085	Ga0105103_10000524	partial	Freshwater	Freshwater sediment microbial communities from Prairie Pothole Lake near Jamestown, North Dakota, USA - PPLs Lake P7 Core (6) Depth 10-12cm September2015
	3300009151	Ga0114962_10002859	partial	Freshwater	Freshwater microbial communities from Lake Croche, Canada to study carbon cycling - C_130820_MF_MetaG
	3300002092	JGI24218J26658_1000335	partial	Freshwater	Lentic bog actinobacteria communities from Grosse Fuchskuhle, Germany - Sample acI-B2 co-culture F-B6 metagenome (Freshwater actinobacteria acI-B2 co-culture F-B6 metagenome, ASSEMBLY_DATE=20131123)
	3300009158	Ga0114977_10000780	partial	Freshwater	Freshwater microbial communities from Lake Simoncouche, Canada to study carbon cycling - S_130805_MF_MetaG
	3300009159	Ga0114978_10000739	partial	Freshwater	Freshwater microbial communities from Lake Simoncouche, Canada to study carbon cycling - S_140212_EF_MetaG
	3300009183	Ga0114974_10000724	partial	Freshwater	Freshwater microbial communities from Lake Simoncouche, Canada to study carbon cycling - S_130206_EF_MetaG
	3300006128	Ga0007828_1000470	partial	Freshwater	Freshwater microbial communities from Crystal Bog, Wisconsin, USA - CBE16Oct07
	3300007345	Ga0070752_1001124	partial	Marine	Aqueous microbial communities from the Delaware River and Bay under freshwater to marine salinity gradient to study organic matter cycling in a time-series - Viral MetaG DEL_Aug_30
	3300004806	Ga0007854_10000594	partial	Freshwater	Freshwater microbial communities from Crystal Bog, Wisconsin, USA - CBH12Aug08
	3300001798	JGI24126J20157_1000438	partial	Terrestrial(other)	Serpentinite rock and fluid subsurface biosphere microbial communities from McLaughlin Reserve, Michigan, USA - CR12Aug_8Ca (Subsurface biosphere CR12Aug_8Ca, ASSEMBLY_DATE=20130909)
	3300010885	Ga0133913_10039029	partial	Freshwater	northern Canada Lakes Co-assembly
	3300006109	Ga0007870_1000379	partial	Freshwater	Freshwater microbial communities from Crystal Bog, Wisconsin, USA - CBH04Jul08
	3300010885	Ga0133913_10028904	partial	Freshwater	northern Canada Lakes Co-assembly
	3300006127	Ga0007805_1000725	partial	Freshwater	Freshwater microbial communities from Crystal Bog, Wisconsin, USA - CBE24Aug09
	3300002835	B570J40625_100006212	partial	Freshwater	Freshwater microbial communities from Lake Mendota, WI - (Lake Mendota Combined Ray assembly, ASSEMBLY_DATE=20140605) (Lake Mendota Combined Ray assembly, ASSEMBLY_DATE=20140605)
	3300014818	Ga0134300_1003182	partial	Marine	Marine microbial communities to study oil droplet degradation from Trondheimsfjord, Norway - 0152 : 8 days incubation
	3300010885	Ga0133913_10010890	partial	Freshwater	northern Canada Lakes Co-assembly
	3300010158	Ga0114960_10000582	partial	Freshwater	Freshwater microbial communities from Lake Croche, Canada to study carbon cycling - C_130625_MF_MetaG
	3300002835	B570J40625_100005780	partial	Freshwater	Freshwater microbial communities from Lake Mendota, WI - (Lake Mendota Combined Ray assembly, ASSEMBLY_DATE=20140605) (Lake Mendota Combined Ray assembly, ASSEMBLY_DATE=20140605)
	3300006117	Ga0007818_1000137	partial	Freshwater	Freshwater microbial communities from Crystal Bog, Wisconsin, USA - CBE08Jun09
	3300006103	Ga0007813_1000158	partial	Freshwater	Freshwater microbial communities from Crystal Bog, Wisconsin, USA - CBE29Jun09
	3300009091	Ga0102851_10002208	partial	Freshwater	Freshwater wetland microbial communities from Ohio, USA, analyzing the effect of biotic and abiotic controls - Mud 3 Core 4 Depth 3 metaG (Illumina Assembly)
	3300010885	Ga0133913_10048336	partial	Freshwater	northern Canada Lakes Co-assembly
	3300009684	Ga0114958_10002157	partial	Freshwater	Freshwater microbial communities from Lake Croche, Canada to study carbon cycling - C_130208_EF_MetaG
	3300010885	Ga0133913_10017273	partial	Freshwater	northern Canada Lakes Co-assembly
	3300003820	Ga0007863_1000046	partial	Freshwater	Freshwater microbial communities from Crystal Bog, Wisconsin, USA - CBH10Sep07
	3300013093	Ga0164296_1003191	partial	Freshwater	Dystrophic lake water microbial communities from Trout Bog Lake, Wisconsin, USA - GEODES057 metaG
	3300007344	Ga0070745_1002316	partial	Marine	Aqueous microbial communities from the Delaware River and Bay under freshwater to marine salinity gradient to study organic matter cycling in a time-series - Viral MetaG DEL_Mar_4
	3300006119	Ga0007866_1000399	partial	Freshwater	Freshwater microbial communities from Crystal Bog, Wisconsin, USA - CBH18Jul07
	3300010157	Ga0114964_10001616	partial	Freshwater	Freshwater microbial communities from Lake Croche, Canada to study carbon cycling - C_131016_MF_MetaG
	3300010157	Ga0114964_10001382	partial	Freshwater	Freshwater microbial communities from Lake Croche, Canada to study carbon cycling - C_131016_MF_MetaG
	3300010396	Ga0134126_10007836	partial	Terrestrial(soil)	Terrestrial soil microbial communities with excess Nitrogen fertilizer from Kellogg Biological Station, Michigan, USA - KB3-175-2
	3300005529	Ga0070741_10016518	partial	Terrestrial(soil)	Surface soil microbial communities from Centralia Pennsylvania, which are recovering from an underground coalmine fire - Coalmine Soil_Cen16_06102014_R1
	2061766007	rumenHiSeq_NODE_2232599_len_27724_cov_4_336964	partial	Host(ruminant)	Bovine rumen microbial communities fromthe University of Illinois at Urbana-Champaign, USA, that are switchgrass associated - Sample 470 (HiSeq_Scaffolds_Complete_Set)
	3300010885	Ga0133913_10046438	partial	Freshwater	northern Canada Lakes Co-assembly
	3300010885	Ga0133913_10007223	partial	Freshwater	northern Canada Lakes Co-assembly
	3300002307	JGI24890J29729_1000442	partial	Freshwater	Lentic bog actinobacteria communities from Grosse Fuchskuhle, Germany - Sample acI-C2 co-culture F-D7 (Freshwater actinobacteria acIC2 coculture FD7, ASSEMBLY_DATE=20140128)
	3300010885	Ga0133913_10009174	partial	Freshwater	northern Canada Lakes Co-assembly
	3300005512	Ga0074648_1003932	partial	Non-marine Saline and Alkaline	Saline surface water microbial communities from Etoliko Lagoon, Greece - halocline_water
	3300009182	Ga0114959_10002038	partial	Freshwater	Freshwater microbial communities from Lake Croche, Canada to study carbon cycling - C_130625_EF_MetaG
	3300005613	Ga0074649_1001776	partial	Non-marine Saline and Alkaline	Saline sediment microbial communities from Etoliko Lagoon, Greece - sediment
	3300009158	Ga0114977_10001724	partial	Freshwater	Freshwater microbial communities from Lake Simoncouche, Canada to study carbon cycling - S_130805_MF_MetaG
	3300010158	Ga0114960_10002393	partial	Freshwater	Freshwater microbial communities from Lake Croche, Canada to study carbon cycling - C_130625_MF_MetaG
	3300004807	Ga0007809_10000678	partial	Freshwater	Freshwater microbial communities from Crystal Bog, Wisconsin, USA - CBE02Aug07
	3300009068	Ga0114973_10001071	partial	Freshwater	Freshwater microbial communities from Lake Montjoie, Canada to study carbon cycling - M_140807_MF_MetaG
	3300001687	WOR8_10002702	partial	Marine	Deep Marine Sediments WOR-3-8_10
	3300010430	Ga0118733_100031587	partial	Marine	Marine sediment microbial communities from Gulf of Thailand under amendment with organic carbon and nitrate - JGI co-assembly of 8 samples
	3300009154	Ga0114963_10001463	partial	Freshwater	Freshwater microbial communities from Lake Croche, Canada to study carbon cycling - C_131016_EF_MetaG
	3300010885	Ga0133913_10044899	partial	Freshwater	northern Canada Lakes Co-assembly
	3300009159	Ga0114978_10000595	partial	Freshwater	Freshwater microbial communities from Lake Simoncouche, Canada to study carbon cycling - S_140212_EF_MetaG
	3300013094	Ga0164297_10004830	partial	Freshwater	Dystrophic lake water microbial communities from Trout Bog Lake, Wisconsin, USA - GEODES058 metaG
	3300012128	Ga0136582_1000547	partial	Non-marine Saline and Alkaline	Saline lake microbial communities from Deep lake, Antarctica - Metagenome #293
	3300010885	Ga0133913_10032404	partial	Freshwater	northern Canada Lakes Co-assembly
	3300005613	Ga0074649_1002571	partial	Non-marine Saline and Alkaline	Saline sediment microbial communities from Etoliko Lagoon, Greece - sediment
	3300000553	TBL_comb47_HYPODRAFT_10007071	partial	Freshwater	Trout Bog Lake May 28 2007 Hypolimnion (Trout Bog Lake Combined Assembly 47 Hypolimnion Samples, Aug 2012 Assem) (Trout Bog Lake Combined Assembly 47 Hypolimnion Samples, Aug 2012 Assem)
	3300010885	Ga0133913_10036964	partial	Freshwater	northern Canada Lakes Co-assembly
	3300009154	Ga0114963_10000410	partial	Freshwater	Freshwater microbial communities from Lake Croche, Canada to study carbon cycling - C_131016_EF_MetaG
	3300010885	Ga0133913_10010149	partial	Freshwater	northern Canada Lakes Co-assembly
	3300009419	Ga0114982_1001210	partial	Terrestrial(other)	Subsurface microbial communities from deep shales in Ohio, USA - Utica-3 well 1 S input2 FT
	3300010885	Ga0133913_10034462	partial	Freshwater	northern Canada Lakes Co-assembly
	3300014205	Ga0172380_10008076	partial	Engineered	Leachate microbial communities from a municipal landfill in Southern Ontario, Canada - Leachate well 162 metaG
	3300009618	Ga0116127_1001311	partial	Freshwater	Peatland microbial communities from Minnesota, USA, analyzing carbon cycling and trace gas fluxes - June2015DPH_16_100
	3300000090	WSSedB1C_c10000817	partial	Marine	Wetland microbial communities from Twitchell Island in the Sacramento Delta, sample from surface sediment Feb2011 Site B1 Cattail (Wetland Surface Sediment Feb2011 Site B1 Cattail, Sep 2011 assem)
	3300009711	Ga0116166_1004262	partial	Engineered	Active sludge microbial communities of municipal wastewater-treating anaerobic digesters from Japan - AD_JPNMR2_MetaG
	3300006802	Ga0070749_10000779	partial	Marine	Aqueous microbial communities from the Delaware River and Bay under freshwater to marine salinity gradient to study organic matter cycling in a time-series - Viral MetaG DEL_Nov_18
	3300007640	Ga0070751_1001973	partial	Marine	Aqueous microbial communities from the Delaware River and Bay under freshwater to marine salinity gradient to study organic matter cycling in a time-series - Viral MetaG DEL_Aug_28
	3300003375	JGI26470J50227_1000268	partial	Freshwater	Freshwater actinobacteria microbial communities from Trout Bog Lake, Wisconsin, USA - enrichment TB-E6 (Freshwater actinobacteria microbial communities from Trout Bog Lake, Wisconsin, USA - enrichment TB-E6 , ASSEMBLY_DATE=20140830)
	3300014493	Ga0182016_10003510	partial	Terrestrial(soil)	Permafrost microbial communities from Stordalen Mire, Sweden - 712S2M metaG

## Sheet: TableS6
	Table_S6. PC content in HQ and reference virophage genomes.
	HQ Virophages and References	Clade	habitat type	PC_001	PC_002	PC_003	PC_004	PC_007	PC_005	PC_008	PC_006	PC_012	PC_009	PC_011	PC_013	PC_010	PC_014	PC_023	PC_016	PC_024	PC_017	PC_039	PC_021	PC_067	PC_018	PC_028	PC_056	PC_022	PC_026	PC_027	PC_049	PC_030	PC_031	PC_032	PC_074	PC_033	PC_034	PC_060	PC_036	PC_038	PC_040	PC_041	PC_042	PC_101	PC_043	PC_044	PC_075	PC_047	PC_048
	A. tamarense virophage	1	A. tamarense	1	1	1	1	0	0	0	0	0	0	0	0	0	0	0	0	0	0	0	0	0	0	0	0	0	0	0	0	0	0	0	0	0	0	0	0	0	0	0	0	0	0	0	0	0	0
	3300000502_____M590M2_1006461	2	Marine	1	1	1	1	1	0	0	1	1	0	0	0	0	0	0	1	0	0	0	0	0	0	0	1	0	0	0	0	0	0	0	0	0	0	0	0	0	0	0	0	0	0	1	0	0	0
	3300012145_____Ga0136566_1000368	2	Non-marine Saline and Alkaline	1	1	1	1	1	0	0	1	1	0	1	1	0	0	0	0	0	0	0	0	0	0	0	1	0	0	0	0	0	0	0	0	0	0	0	0	0	0	0	0	0	0	1	0	0	0
	AceLakeMavirus	2	ACE LAKE	1	1	1	1	1	0	1	1	1	0	1	1	0	1	0	0	0	0	0	0	0	0	0	1	0	0	0	0	0	0	0	0	0	0	0	0	0	0	0	0	0	0	1	0	0	0
	Mavirus	2	MARINE COASTAL	1	1	1	1	1	0	1	1	1	1	0	0	0	0	0	0	0	0	0	0	0	0	0	1	0	0	0	0	0	0	0	0	0	0	0	0	0	0	0	0	0	0	1	0	0	0
	3300005437_____Ga0070710_10000143	3	Terrestrial(soil)	1	1	1	1	0	0	0	0	0	0	0	0	0	0	0	0	0	0	0	0	1	0	0	0	0	1	0	0	0	0	0	0	0	0	0	0	0	0	0	0	0	0	0	0	0	1
	3300012984_____Ga0164309_10000286	4	Terrestrial(soil)	1	1	1	1	0	0	0	0	0	0	0	0	0	0	0	1	0	0	0	0	1	0	0	0	0	0	0	0	0	0	0	0	0	0	0	0	0	0	0	0	0	0	0	0	0	0
	3300006108_____Ga0007862_1000466	5	Freshwater	1	1	1	1	0	0	0	0	0	0	0	1	0	0	0	0	0	0	0	0	0	0	0	1	0	0	0	0	0	0	0	0	0	0	0	0	0	0	0	0	0	0	0	0	0	0
	3300007640_____Ga0070751_1001973	5	Marine	1	1	1	1	0	0	0	0	0	0	0	1	0	0	0	0	0	0	0	0	1	0	0	0	0	0	0	0	0	0	0	0	0	0	0	0	0	0	0	0	0	0	0	0	0	0
	3300009151_____Ga0114962_10001691	5	Freshwater	1	1	1	1	0	1	1	0	1	0	0	0	1	1	0	0	0	0	0	0	0	0	1	0	0	1	0	0	0	0	0	0	0	0	0	0	0	0	0	0	0	0	0	0	0	0
	3300009152_____Ga0114980_10001820	5	Freshwater	1	1	1	1	0	1	0	0	1	0	0	1	1	0	0	1	0	0	0	0	0	0	1	0	0	0	0	0	0	0	0	0	0	0	0	0	0	0	0	0	0	0	0	0	0	0
	3300014819_____Ga0119954_1000547	5	Freshwater	1	1	1	1	0	0	0	0	0	0	0	1	1	0	0	1	0	0	0	0	1	0	1	0	0	0	0	0	0	0	0	0	0	0	0	0	0	0	0	0	0	0	0	0	0	0
	TBH_10005622	5	Freshwater	1	1	1	1	0	0	1	0	0	0	0	0	0	0	0	0	0	0	0	0	1	0	0	0	0	0	0	0	0	0	0	0	0	0	0	0	0	0	0	0	0	0	0	0	0	0
	TBH_10005660	5	Freshwater	1	1	1	1	0	0	0	0	0	0	0	0	1	0	0	1	0	0	0	0	1	0	1	0	0	0	0	0	0	0	0	0	0	0	0	0	0	0	0	0	0	0	0	0	0	0
	YSLV7	5	YELLOWSTONE LAKE	1	1	1	1	0	1	0	1	0	0	0	1	1	0	0	1	0	0	0	0	0	0	1	0	0	0	0	0	0	0	0	0	0	0	1	0	0	0	0	0	0	1	0	0	0	0
	3300001605_____Draft_10009362	6	Engineered	1	1	1	1	0	0	0	0	0	0	0	1	0	0	0	0	0	0	0	0	1	0	0	0	0	0	0	0	0	0	0	0	0	0	0	0	0	0	0	0	0	0	0	0	0	0
	3300001798_____JGI24126J20157_1000438	6	Terrestrial(other)	1	1	1	1	1	0	0	1	0	1	0	0	0	0	0	0	0	0	0	0	0	0	0	1	0	0	0	0	0	0	0	0	0	0	0	0	0	0	0	0	0	0	0	0	0	0
	3300002098_____JGI24219J26650_1000491	6	Freshwater	1	1	1	1	1	0	0	0	0	0	1	1	1	0	0	0	0	0	0	0	1	0	1	0	0	0	0	0	0	0	0	0	0	0	0	0	0	0	0	0	0	0	0	0	0	0
	3300002098_____JGI24219J26650_1000581	6	Freshwater	1	1	1	1	1	1	0	0	0	0	1	1	1	0	0	0	0	0	0	0	1	0	1	0	0	0	0	0	0	0	0	0	0	0	0	0	0	0	0	0	0	0	0	0	0	0
	3300004806_____Ga0007854_10001399	6	Freshwater	1	1	1	1	0	0	1	0	0	1	0	0	0	1	0	0	0	0	0	0	0	0	0	1	0	0	0	0	0	0	0	0	0	0	0	0	0	0	0	0	0	0	0	0	0	0
	3300005581_____Ga0049081_10000582	6	Freshwater	1	1	1	1	1	0	1	0	0	0	1	1	0	0	0	0	0	0	0	0	0	0	0	1	0	0	0	0	0	0	0	0	0	0	0	0	0	0	0	0	0	0	0	0	0	0
	3300006129_____Ga0007834_1000393	6	Freshwater	1	1	1	1	1	0	0	0	0	0	1	0	1	0	0	0	0	0	0	1	1	0	0	0	0	0	0	0	0	0	0	0	0	0	0	0	0	1	0	0	0	0	0	0	0	0
	3300006484_____Ga0070744_10000380	6	Marine	1	1	1	1	0	0	1	0	0	0	0	1	0	0	0	0	0	0	0	0	0	0	0	1	0	0	0	0	0	0	0	0	0	0	0	0	0	0	0	0	0	0	0	0	0	0
	3300009001_____Ga0102963_1001410	6	Non-marine Saline and Alkaline	1	1	1	1	0	0	0	0	0	0	0	1	0	0	0	0	0	0	0	0	1	0	0	0	0	0	0	0	0	0	0	0	0	0	0	0	0	0	0	0	0	0	0	0	0	0
	3300009163_____Ga0114970_10002242	6	Freshwater	1	1	1	1	1	1	0	0	0	0	0	1	0	0	0	0	0	0	0	1	0	0	1	0	0	0	0	0	0	0	0	0	0	0	0	0	0	0	0	0	0	1	0	0	0	0
	3300010885_____Ga0133913_10048336	6	Freshwater	1	1	1	1	0	1	0	0	0	0	0	1	0	1	0	0	0	0	1	0	0	0	0	0	0	0	0	0	0	0	0	0	0	0	0	0	0	0	0	0	0	0	0	0	0	0
	3300006127_____Ga0007805_1000262	7	Freshwater	1	1	1	1	0	0	0	0	0	0	0	1	0	1	0	0	0	0	0	0	1	0	0	0	0	0	0	0	0	0	0	0	0	0	0	0	0	0	0	0	0	0	0	0	0	0
	3300010157_____Ga0114964_10001356	7	Freshwater	1	1	1	1	0	0	0	0	0	0	0	1	0	1	0	0	0	0	0	0	1	0	0	0	0	0	0	0	0	0	0	0	0	0	0	0	0	0	0	0	0	0	0	0	0	0
	3300010885_____Ga0133913_10020643	7	Freshwater	1	1	1	1	1	0	0	0	0	0	0	0	0	0	0	0	0	0	0	0	0	0	0	1	0	0	0	0	0	0	0	0	0	0	0	0	0	0	0	0	0	0	0	0	0	0
	SRS475626_____k119_215568	8	human_gut	1	1	1	1	0	0	0	0	1	0	0	0	0	0	0	0	1	0	0	0	0	0	0	0	0	0	0	0	0	0	0	0	0	0	0	0	0	0	0	0	0	0	0	0	0	0
	3300009690_____Ga0116143_10003940	9	Engineered	1	1	1	1	0	0	0	0	1	0	0	0	0	0	0	0	0	0	0	0	0	0	0	0	0	0	0	0	0	0	0	0	0	0	0	0	0	0	0	0	0	0	0	0	0	0
	3300009781_____Ga0116178_10003357	9	Engineered	1	1	1	1	0	0	0	0	0	0	0	0	1	0	0	0	0	0	0	0	1	0	0	0	0	0	0	0	0	0	0	0	0	0	0	0	0	0	0	0	0	0	0	0	0	0
	SRS476076_____k119_199462	10	human_gut	1	1	1	1	0	0	0	0	0	0	0	0	0	0	0	0	0	0	0	0	1	0	0	0	0	0	0	0	0	0	0	0	0	0	0	0	0	0	0	0	0	0	1	0	0	0
	ERS396424_____k79_177141	11	human_gut	1	0	1	1	0	0	0	0	0	0	0	0	0	0	0	0	0	0	0	0	1	0	0	0	0	0	0	0	0	0	0	0	0	0	0	0	0	0	0	0	0	0	0	0	0	0
	SRS475566_____k119_48017	12	human_gut	1	0	1	1	0	0	0	0	0	0	0	0	0	0	0	0	0	0	0	0	1	0	0	0	0	0	0	0	0	0	0	0	0	0	0	0	0	0	0	0	0	0	0	0	0	0
	SRS476271_____k119_132073	12	human_gut	1	0	1	1	0	0	0	0	0	0	0	0	0	0	0	0	0	0	0	0	1	0	0	0	0	0	0	0	0	0	0	0	0	0	0	0	0	0	0	0	0	0	0	0	0	0
	AUXO017923253	13	RUMEN	1	0	1	1	0	0	0	0	0	0	0	0	0	0	0	0	0	0	0	0	1	0	0	0	0	0	0	0	0	0	0	0	0	0	0	0	0	0	0	0	0	0	0	0	0	0
	AUXO014937588	13	RUMEN	1	0	1	1	0	0	0	0	0	0	0	0	0	0	0	0	0	0	0	0	1	0	0	0	0	0	0	0	0	0	0	0	0	0	0	0	0	0	0	0	0	0	0	0	0	0
	2061766007_____rumenHiSeq_NODE_1785693_len_12238_cov_9_187858	13	Host(ruminant)	1	0	1	1	0	0	0	0	0	0	0	0	0	0	0	0	0	0	0	0	1	0	0	0	0	0	0	0	0	0	0	0	0	0	0	0	0	0	0	0	0	0	0	0	0	0
	2061766007_____rumenHiSeq_NODE_2232599_len_27724_cov_4_336964	13	Host(ruminant)	1	0	1	1	0	0	0	0	0	0	0	0	0	0	0	0	0	0	0	0	1	0	0	0	0	0	0	0	0	0	0	0	0	0	0	0	0	0	0	0	0	0	0	0	0	0
	2061766007_____rumenHiSeq_NODE_3553059_len_27487_cov_0_981810	13	Host(ruminant)	1	0	1	1	0	0	0	0	0	0	0	0	0	0	0	0	0	0	0	0	1	0	0	0	0	0	0	0	0	0	0	0	0	0	0	0	0	0	0	0	0	0	0	0	0	0
	2061766007_____rumenHiSeq_NODE_4331347_len_22405_cov_0_883553	13	Host(ruminant)	1	0	1	1	0	0	0	0	0	0	0	0	0	0	0	0	0	0	0	0	1	0	0	0	0	0	0	0	0	0	0	0	0	0	0	0	0	0	0	0	0	0	0	0	0	0
	3300001687_____WOR8_10002702	14	Marine	1	1	1	1	1	0	0	1	1	0	1	1	0	0	0	1	0	0	0	0	0	0	0	0	0	0	1	0	0	0	0	0	0	0	0	0	0	0	0	0	1	0	0	0	0	0
	3300002092_____JGI24218J26658_1000290	14	Freshwater	1	1	1	1	0	1	1	1	1	1	0	0	1	0	0	1	0	0	0	0	0	0	0	0	0	0	1	0	0	1	0	0	0	0	0	0	1	0	0	0	0	0	0	0	0	0
	3300002307_____JGI24890J29729_1000442	14	Freshwater	1	1	1	1	0	1	1	1	1	0	0	0	0	1	0	0	0	1	0	0	0	0	0	0	0	0	0	0	0	0	0	0	0	0	0	0	0	0	0	0	0	0	0	0	0	0
	3300002307_____JGI24890J29729_1000451	14	Freshwater	1	1	1	1	1	1	1	1	1	1	1	0	1	0	0	1	0	0	0	0	0	0	1	0	0	0	0	0	0	0	0	0	0	0	0	0	0	0	0	0	0	0	0	0	0	0
	3300002307_____JGI24890J29729_1000652	14	Freshwater	1	1	1	1	1	1	0	1	1	1	0	1	0	1	0	0	0	0	0	0	0	0	1	0	1	0	0	0	0	0	0	0	0	0	0	0	1	0	0	0	0	0	0	0	0	0
	3300002835_____B570J40625_100003451	14	Freshwater	1	1	1	1	1	1	1	0	0	0	0	0	0	0	1	0	0	0	0	0	0	0	0	0	1	0	0	0	0	1	1	0	0	0	0	0	0	0	0	0	0	0	0	0	0	0
	3300002835_____B570J40625_100004419	14	Freshwater	1	1	1	1	1	1	1	0	1	1	1	0	0	0	1	0	0	0	1	1	0	0	0	0	0	0	0	0	0	0	0	0	0	0	0	0	0	0	0	0	0	0	0	0	0	0
	3300002835_____B570J40625_100004931	14	Freshwater	1	1	1	1	1	1	0	0	0	0	0	0	0	0	1	0	0	0	1	0	0	0	0	0	0	0	0	0	0	0	0	0	0	0	0	0	0	0	0	0	0	0	0	0	0	0
	3300002835_____B570J40625_100005612	14	Freshwater	1	1	1	1	1	1	1	1	1	0	1	0	0	0	0	0	0	0	0	0	0	0	0	0	0	0	0	0	0	0	0	0	0	0	0	0	0	1	0	0	0	0	0	0	0	0
	3300002835_____B570J40625_100006212	14	Freshwater	1	1	1	1	1	1	1	1	1	0	1	0	0	0	0	0	0	0	0	0	0	0	0	0	0	0	0	0	0	0	0	0	0	0	0	0	0	1	0	0	0	0	0	0	0	0
	3300003820_____Ga0007863_1000046	14	Freshwater	1	1	1	1	1	1	1	1	1	1	1	0	0	0	1	1	0	0	1	0	0	0	0	0	1	0	0	0	0	0	0	0	0	0	0	0	0	0	0	0	0	0	0	0	0	0
	3300004770_____Ga0007804_1000288	14	Freshwater	1	1	1	1	0	0	0	1	0	1	0	1	0	0	0	0	0	0	0	0	0	0	0	0	0	0	0	0	0	0	0	0	0	0	0	0	0	0	0	0	0	1	0	0	0	0
	3300004806_____Ga0007854_10000594	14	Freshwater	1	1	1	1	1	1	1	0	1	1	0	0	1	1	0	0	0	0	0	0	0	0	1	0	0	0	0	0	0	1	0	0	0	0	0	0	0	1	0	0	0	0	0	0	0	0
	3300005527_____Ga0068876_10000772	14	Freshwater	1	1	1	1	1	1	0	1	1	1	1	1	0	1	0	0	0	0	1	0	0	0	0	0	1	0	0	0	1	0	0	1	0	0	0	0	0	0	0	0	0	0	0	0	0	0
	3300005582_____Ga0049080_10000091	14	Freshwater	1	1	1	1	1	1	0	1	1	0	1	1	0	1	1	1	0	0	0	0	0	0	0	0	1	0	0	0	0	0	0	0	0	0	0	0	0	0	0	0	1	0	0	0	0	0
	3300005613_____Ga0074649_1001593	14	Non-marine Saline and Alkaline	1	1	1	1	1	1	0	1	1	0	1	1	0	0	1	1	0	0	1	0	0	0	0	0	1	0	0	0	0	0	0	0	0	0	0	0	0	0	0	0	1	0	0	0	1	0
	3300005613_____Ga0074649_1001776	14	Non-marine Saline and Alkaline	1	1	1	1	1	1	0	1	1	0	1	1	0	1	1	0	0	0	0	0	0	0	0	0	1	0	0	0	0	0	0	0	0	0	0	0	0	0	0	0	1	0	0	0	0	0
	3300005662_____Ga0078894_10001308	14	Freshwater	1	1	1	1	0	0	1	0	0	0	0	0	0	0	1	0	0	0	0	1	0	0	0	0	0	0	0	0	0	0	0	0	0	0	0	0	0	0	0	0	0	0	1	0	0	0
	3300006100_____Ga0007806_1000231	14	Freshwater	1	1	1	1	1	1	1	1	1	1	0	0	0	1	1	0	0	0	1	0	0	0	0	0	0	0	0	0	0	0	0	0	0	0	0	0	0	0	0	0	0	0	0	0	0	0
	3300006103_____Ga0007813_1000158	14	Freshwater	1	1	1	1	1	0	0	1	1	0	1	0	0	0	0	1	0	0	0	0	0	0	0	0	0	0	0	0	0	0	1	0	0	0	0	0	0	0	0	0	0	0	0	0	0	0
	3300006114_____Ga0007815_1000154	14	Freshwater	1	1	1	1	0	1	0	1	0	1	1	1	1	0	0	1	0	0	0	0	0	0	1	0	0	0	1	0	0	0	0	0	0	0	0	0	0	0	0	0	0	1	0	0	0	0
	3300006119_____Ga0007866_1000399	14	Freshwater	1	1	1	1	1	1	0	1	0	0	1	0	0	0	0	0	0	0	0	0	0	0	0	0	1	0	0	0	0	0	0	0	0	0	0	0	0	0	0	0	0	0	0	0	0	0
	3300006916_____Ga0070750_10000267	14	Marine	1	1	1	1	1	1	0	1	1	0	1	1	0	0	1	1	0	0	1	0	0	0	0	0	1	0	1	0	0	0	0	0	0	0	1	0	0	0	0	0	1	0	0	0	1	0
	3300007345_____Ga0070752_1001124	14	Marine	1	1	1	1	1	0	0	1	1	0	1	1	0	0	0	1	0	0	1	0	0	0	0	0	0	0	0	0	0	0	0	0	0	0	0	0	0	0	0	0	1	0	0	0	1	0
	3300007540_____Ga0099847_1000087	14	Marine	1	1	1	1	1	1	1	1	1	0	1	0	0	0	1	1	0	0	1	0	0	0	0	0	1	0	0	0	0	0	0	0	0	0	0	0	0	0	0	0	0	0	0	0	0	0
	3300007540_____Ga0099847_1000567	14	Marine	1	1	1	1	1	0	0	1	0	0	1	0	0	0	0	1	0	0	0	0	0	0	0	0	0	0	0	0	0	0	0	0	0	0	0	0	0	0	0	0	1	0	0	0	0	0
	3300007540_____Ga0099847_1000701	14	Marine	1	1	1	1	1	0	0	1	0	0	0	0	0	0	0	1	0	0	1	0	0	0	0	0	0	0	0	0	0	0	0	0	0	0	0	0	0	0	0	0	1	0	0	0	0	0
	3300009070_____Ga0066256_1002412	14	Engineered	1	1	1	1	1	0	0	1	1	1	0	0	0	1	1	0	0	0	0	0	0	0	0	1	0	0	0	0	0	0	0	0	0	0	0	0	0	0	0	0	0	0	1	0	0	0
	3300009151_____Ga0114962_10001578	14	Freshwater	1	1	1	1	1	1	0	1	0	1	0	0	0	0	1	1	0	0	0	0	0	0	0	0	0	0	0	0	0	0	0	0	0	0	0	0	0	0	0	0	0	0	0	0	0	0
	3300009154_____Ga0114963_10000572	14	Freshwater	1	1	1	1	0	1	1	1	1	0	0	0	0	1	0	0	0	0	0	0	0	0	0	0	0	0	0	0	0	0	0	0	0	0	0	0	0	0	0	0	0	0	0	0	0	0
	3300009154_____Ga0114963_10000587	14	Freshwater	1	1	1	1	1	1	1	1	0	0	1	0	0	0	0	1	0	0	0	0	0	0	1	0	0	1	0	0	0	0	0	0	0	0	0	0	0	0	0	0	0	1	0	0	0	0
	3300009154_____Ga0114963_10000931	14	Freshwater	1	1	1	1	1	1	0	1	1	0	0	0	0	0	1	0	0	0	0	0	0	0	0	0	0	0	0	0	0	1	1	0	0	0	0	0	1	0	0	0	1	0	0	0	0	0
	3300009154_____Ga0114963_10001463	14	Freshwater	1	1	1	1	1	0	0	1	0	0	0	1	1	1	0	0	0	0	0	0	0	0	0	0	0	0	0	0	0	0	0	0	0	0	0	0	0	0	0	0	0	0	0	0	0	0
	3300009154_____Ga0114963_10002531	14	Freshwater	1	1	1	1	0	0	1	1	0	0	0	0	0	0	0	0	0	0	0	0	0	0	0	0	0	0	0	0	0	0	0	0	0	0	0	0	0	0	0	0	0	0	0	0	0	0
	3300009159_____Ga0114978_10000595	14	Freshwater	1	1	1	1	1	1	0	1	1	1	1	1	0	0	1	1	0	0	0	0	0	0	0	0	1	0	1	0	0	0	0	0	0	0	0	0	0	0	0	0	1	0	0	0	0	0
	3300009161_____Ga0114966_10001014	14	Freshwater	1	1	1	1	1	1	1	1	0	1	0	0	0	1	0	0	0	0	0	0	0	0	0	0	0	0	0	0	1	0	0	0	0	0	0	0	0	0	0	0	0	0	0	0	0	0
	3300009163_____Ga0114970_10000439	14	Freshwater	1	1	1	1	1	1	1	0	1	0	1	0	1	0	1	0	0	0	0	1	0	0	0	0	0	0	0	0	0	0	0	0	0	0	0	0	0	0	0	0	0	0	0	0	0	0
	3300009180_____Ga0114979_10000767	14	Freshwater	1	1	1	1	1	1	1	1	0	1	1	0	1	1	0	0	0	0	0	0	0	0	0	0	0	0	0	0	0	0	0	0	0	0	0	0	0	0	0	0	0	1	0	0	0	0
	3300009182_____Ga0114959_10001102	14	Freshwater	1	1	1	1	0	1	0	1	1	1	1	1	1	0	1	1	0	0	0	0	0	0	0	0	0	0	1	0	0	0	0	0	0	0	0	0	0	0	0	0	0	0	0	0	0	0
	3300009182_____Ga0114959_10002038	14	Freshwater	1	1	1	1	1	1	0	0	1	0	0	0	0	0	0	0	0	0	0	0	0	0	1	0	0	0	0	0	0	0	0	0	0	0	0	0	0	0	0	0	0	0	0	0	0	0
	3300009183_____Ga0114974_10000518	14	Freshwater	1	1	1	1	1	1	1	0	1	0	0	0	1	0	1	0	0	0	0	1	0	0	0	0	0	0	0	0	0	0	0	0	0	0	0	0	0	0	0	0	0	0	0	0	0	0
	3300009183_____Ga0114974_10000644	14	Freshwater	1	1	1	1	1	1	1	1	1	0	1	0	0	0	0	0	0	0	0	0	0	0	0	0	0	0	0	0	0	0	0	0	0	0	0	0	0	0	0	0	0	0	0	0	0	0
	3300009419_____Ga0114982_1001210	14	Terrestrial(other)	1	1	1	1	1	1	0	0	0	0	0	1	0	0	1	0	0	0	0	0	0	0	0	0	0	0	0	0	0	0	0	0	0	0	0	0	0	1	0	0	0	0	0	0	0	0
	3300009684_____Ga0114958_10002157	14	Freshwater	1	1	1	1	1	0	0	1	0	1	0	0	0	1	0	0	0	0	0	0	0	0	0	0	0	0	0	0	0	0	0	0	0	0	0	0	0	0	0	0	0	0	0	0	0	0
	3300010157_____Ga0114964_10001382	14	Freshwater	1	1	1	1	1	1	1	0	0	1	1	0	0	1	0	0	0	1	0	0	0	0	0	0	0	0	0	0	0	0	0	0	0	0	0	0	0	0	0	0	0	0	0	0	0	0
	3300010157_____Ga0114964_10001616	14	Freshwater	1	1	1	1	1	1	1	0	0	0	1	0	0	0	0	0	0	1	0	1	0	0	0	0	0	0	0	0	0	0	0	0	0	0	0	0	0	1	0	0	0	0	0	0	0	0
	3300010158_____Ga0114960_10002393	14	Freshwater	1	1	1	1	0	0	0	1	0	1	1	1	0	1	0	0	0	0	0	0	0	0	0	0	0	0	0	0	0	0	0	0	0	0	0	0	0	0	0	0	0	0	0	0	0	0
	3300010158_____Ga0114960_10002925	14	Freshwater	1	1	1	1	1	1	0	1	0	0	1	0	1	1	0	0	0	0	1	0	0	0	0	0	0	0	0	0	0	0	0	0	0	0	0	0	0	0	0	0	0	0	0	0	0	0
	3300010334_____Ga0136644_10000572	14	Freshwater	1	1	1	1	1	1	1	1	1	0	0	0	0	1	0	0	0	0	0	0	0	1	0	0	1	0	0	0	0	0	0	0	0	0	0	0	0	0	0	0	0	0	0	0	0	0
	3300010354_____Ga0129333_10000799	14	Marine	1	1	1	1	1	1	1	0	1	1	1	0	0	0	1	0	0	0	0	1	0	0	0	0	0	0	0	0	0	0	0	0	0	0	0	0	0	0	0	0	0	0	0	0	0	0
	3300010370_____Ga0129336_10000987	14	Marine	1	1	1	1	0	1	0	1	0	0	0	0	0	0	0	0	0	1	0	0	0	0	0	0	0	0	0	0	0	0	0	0	0	0	0	0	0	0	0	0	0	0	0	0	0	0
	3300010883_____Ga0133547_10022499	14	Marine	1	1	1	1	1	1	0	1	0	0	1	0	0	0	0	1	0	0	0	0	0	0	0	0	1	0	0	0	0	0	0	0	0	0	0	0	0	0	0	0	1	0	0	0	0	0
	3300010885_____Ga0133913_10006437	14	Freshwater	1	1	1	1	1	1	1	0	1	0	0	0	0	0	1	0	0	0	0	1	0	0	0	0	0	0	0	0	0	0	0	0	0	0	0	0	0	0	0	0	0	0	0	0	0	0
	3300010885_____Ga0133913_10007223	14	Freshwater	1	1	1	1	0	1	1	1	1	1	0	0	1	1	0	0	0	0	0	0	0	0	0	0	0	0	0	0	0	0	0	0	0	0	0	0	0	0	0	0	0	0	0	0	0	0
	3300010885_____Ga0133913_10008278	14	Freshwater	1	1	1	1	1	1	1	1	1	1	0	0	0	0	0	0	0	1	1	0	0	0	0	0	0	0	0	0	0	0	0	0	0	0	0	0	0	0	0	0	0	0	0	0	0	0
	3300010885_____Ga0133913_10008287	14	Freshwater	1	1	1	1	1	1	1	1	1	0	1	0	0	0	1	1	0	0	0	0	0	0	0	0	1	0	0	0	0	1	0	0	0	0	0	0	0	0	0	0	0	0	0	0	0	0
	3300010885_____Ga0133913_10008574	14	Freshwater	1	1	1	1	1	1	0	0	1	1	1	1	0	1	0	0	0	0	0	1	0	0	0	0	0	0	0	0	0	0	1	0	0	0	0	0	0	0	0	0	0	0	0	0	0	0
	3300010885_____Ga0133913_10009135	14	Freshwater	1	1	1	1	1	1	1	1	1	1	1	0	1	1	0	0	0	1	0	0	0	0	0	0	0	0	0	0	0	0	0	0	0	0	0	0	0	0	0	0	0	0	0	0	0	0
	3300010885_____Ga0133913_10009566	14	Freshwater	1	1	1	1	1	1	1	1	1	0	1	0	0	0	0	1	0	0	1	0	0	0	1	0	1	0	0	0	0	0	0	0	0	0	0	0	0	0	0	0	1	0	0	0	0	0
	3300010885_____Ga0133913_10009803	14	Freshwater	1	1	1	1	0	1	0	1	1	0	1	0	0	0	0	1	0	0	0	0	0	0	0	0	0	0	1	0	0	0	0	0	0	0	0	0	0	0	0	0	1	0	0	0	1	0
	3300010885_____Ga0133913_10009934	14	Freshwater	1	1	1	1	1	1	0	1	1	1	0	1	0	0	1	1	0	0	1	0	0	0	0	0	0	0	0	0	0	0	0	0	0	0	1	0	0	0	0	0	1	0	0	0	0	0
	3300010885_____Ga0133913_10010149	14	Freshwater	1	1	1	1	1	1	1	1	1	0	1	0	0	0	0	1	0	0	0	0	0	0	1	0	1	0	0	0	0	0	0	0	0	0	0	0	1	0	0	0	1	0	0	0	0	0
	3300010885_____Ga0133913_10010443	14	Freshwater	1	1	1	1	1	1	0	1	1	0	1	0	0	1	0	0	0	0	0	0	0	0	0	0	0	0	0	0	0	0	0	0	0	0	0	0	0	0	0	0	0	0	0	0	0	0
	3300010885_____Ga0133913_10010890	14	Freshwater	1	1	1	1	1	1	1	1	1	0	1	1	1	0	0	1	0	0	0	0	0	0	1	0	0	0	0	0	0	0	0	0	0	0	0	0	0	0	0	0	1	0	0	0	1	0
	3300010885_____Ga0133913_10011382	14	Freshwater	1	1	1	1	1	1	1	1	1	0	1	0	1	0	0	1	0	0	0	0	0	0	1	0	1	0	0	0	0	0	0	0	0	0	0	0	0	0	0	0	0	0	0	0	0	0
	3300010885_____Ga0133913_10012200	14	Freshwater	1	1	1	1	1	1	1	1	0	1	1	0	0	0	0	1	0	0	0	0	0	0	0	0	0	0	0	0	0	0	0	0	0	0	0	0	0	0	0	0	0	1	0	0	0	0
	3300010885_____Ga0133913_10013167	14	Freshwater	1	1	1	1	1	1	0	1	1	1	0	1	1	1	0	0	0	0	1	0	0	0	1	0	0	0	0	0	0	0	0	0	0	0	0	0	0	0	0	0	0	0	0	0	0	0
	3300010885_____Ga0133913_10013708	14	Freshwater	1	1	1	1	1	1	1	1	1	1	1	0	0	0	0	1	0	0	0	0	0	0	1	0	0	0	0	0	0	0	0	0	0	0	0	0	0	0	0	0	0	0	0	0	0	0
	3300010885_____Ga0133913_10014576	14	Freshwater	1	1	1	1	1	1	1	1	0	1	0	0	0	0	1	1	0	0	0	0	0	0	0	0	0	1	0	0	0	0	0	0	0	0	0	0	0	1	0	0	0	0	0	0	0	0
	3300010885_____Ga0133913_10015411	14	Freshwater	1	1	1	1	1	1	0	1	1	1	0	1	0	0	1	1	0	0	0	0	0	0	0	0	0	0	0	0	1	0	0	0	0	0	0	0	0	0	0	0	0	0	0	0	0	0
	3300010885_____Ga0133913_10016225	14	Freshwater	1	1	1	1	1	1	1	0	1	0	1	0	0	1	0	0	0	0	1	0	0	0	0	0	0	0	0	0	0	0	0	0	0	0	0	0	0	0	0	0	0	0	0	0	0	0
	3300010885_____Ga0133913_10036964	14	Freshwater	1	1	1	1	1	0	0	0	0	0	1	1	0	1	0	0	0	0	0	0	0	0	0	0	0	0	0	0	0	0	0	0	0	0	0	0	0	0	0	0	0	1	0	0	0	0
	3300010885_____Ga0133913_10040671	14	Freshwater	1	1	1	1	1	1	0	1	0	0	1	0	0	0	0	0	0	0	0	0	0	0	0	0	0	0	0	0	0	0	0	0	0	0	0	0	0	0	0	0	0	0	0	0	0	0
	3300010885_____Ga0133913_10044899	14	Freshwater	1	1	1	1	1	1	1	1	0	1	0	0	1	0	0	1	0	0	0	0	0	0	0	0	0	0	0	0	0	0	0	0	0	0	0	0	0	0	0	0	0	0	0	0	0	0
	3300012128_____Ga0136582_1000547	14	Non-marine Saline and Alkaline	1	1	1	1	1	0	0	0	1	0	0	1	0	0	0	0	0	0	0	0	0	0	0	0	0	0	0	0	0	0	0	0	0	0	0	0	0	0	0	0	0	0	0	0	0	0
	3300013004_____Ga0164293_10000722	14	Freshwater	1	1	1	1	1	1	0	1	1	0	0	1	0	0	1	1	0	0	0	0	0	0	0	0	0	0	0	0	0	0	0	0	0	0	1	0	0	0	0	0	1	0	0	0	0	0
	3300013014_____Ga0164295_10000960	14	Freshwater	1	1	1	1	1	1	0	1	1	1	0	1	0	0	1	1	0	0	0	0	0	0	0	0	0	0	0	0	0	0	0	0	0	0	0	0	0	0	0	0	0	0	0	0	0	0
	3300013094_____Ga0164297_10001420	14	Freshwater	1	1	1	1	1	1	1	1	1	1	0	0	1	0	1	1	0	0	0	0	0	0	0	0	0	0	0	0	0	0	0	0	0	0	0	0	0	0	0	0	0	0	0	0	0	0
	3300013094_____Ga0164297_10003112	14	Freshwater	1	1	1	1	1	0	0	0	0	1	0	1	0	0	0	1	0	0	0	0	0	0	0	1	0	0	0	0	0	0	0	0	0	0	0	0	0	0	0	0	0	0	1	0	0	0
	3300013099_____Ga0164315_10002992	14	Marine	1	1	1	1	1	0	0	0	0	0	0	0	0	0	0	1	0	0	0	1	0	0	0	0	0	0	0	0	0	0	0	0	0	0	0	0	0	0	0	0	0	0	0	0	0	0
	3300013126_____Ga0172367_10002111	14	Freshwater	1	1	1	1	1	1	1	0	1	0	1	0	0	0	1	0	0	0	0	1	0	0	0	0	0	0	0	0	0	0	0	0	0	0	0	0	0	0	0	0	0	0	0	0	0	0
	3300013126_____Ga0172367_10002920	14	Freshwater	1	1	1	1	1	1	0	0	1	1	1	0	0	0	0	0	0	0	0	1	0	0	1	0	0	0	0	0	0	0	0	0	0	0	0	0	0	0	0	0	0	0	0	0	0	0
	3300013132_____Ga0172372_10002666	14	Freshwater	1	1	1	1	1	1	1	0	1	1	1	0	0	0	1	0	0	0	0	1	0	0	0	0	0	0	0	0	0	0	0	0	0	0	0	0	0	0	0	0	0	0	0	0	0	0
	3300013132_____Ga0172372_10003608	14	Freshwater	1	1	1	1	1	1	0	1	1	0	1	0	0	0	0	1	0	0	0	0	0	0	1	0	0	0	0	0	0	0	0	0	0	0	0	0	0	1	0	0	0	0	0	0	0	0
	3300014720_____Ga0172376_10003463	14	Freshwater	1	1	1	1	1	1	0	1	0	0	0	0	0	1	0	0	0	0	0	0	0	0	0	0	0	0	0	0	0	0	0	0	0	0	0	0	0	0	0	0	0	1	0	0	0	0
	3300014818_____Ga0134300_1003182	14	Marine	1	1	1	1	1	0	0	1	0	0	0	0	0	0	0	1	0	0	0	0	0	0	0	0	0	0	0	0	0	0	0	0	0	0	0	0	0	0	0	0	0	0	0	0	0	0
	4764_contig_10001349_14707_nucleotides	14	Freshwater	1	1	1	1	1	1	1	1	1	1	1	0	0	0	0	1	0	0	1	0	0	0	1	0	1	0	0	0	0	1	0	0	0	0	0	0	0	0	0	0	0	0	0	0	0	0
	4764_contig_1002791_26233_nucleotides	14	Freshwater	1	1	1	1	1	1	1	0	1	1	1	0	0	0	1	0	0	0	1	1	0	0	0	0	0	0	0	0	0	0	0	0	0	0	0	0	0	0	0	0	0	0	0	0	0	0
	4764_contig_157001142_23327_nucleotides	14	Freshwater	1	1	1	1	1	1	1	1	1	0	1	0	0	0	0	0	0	0	0	0	0	0	0	0	0	0	0	0	0	0	0	0	0	0	0	0	0	1	0	0	0	0	0	0	0	0
	4764_contig_2256000135_22196_nucleotides	14	Freshwater	1	1	1	1	1	1	1	1	1	0	1	0	0	0	0	0	0	0	0	0	0	0	0	0	0	0	0	0	0	0	0	0	0	0	0	0	0	1	0	0	0	0	0	0	0	0
	4764_contig_2320000189_21805_nucleotides	14	Freshwater	1	1	1	1	1	0	1	0	0	0	0	0	0	0	1	0	0	0	0	0	0	0	0	0	0	0	0	0	0	0	1	0	0	0	0	0	0	0	0	0	0	0	0	0	0	0
	4764_contig_2367002401_29610_nucleotides	14	Freshwater	1	1	1	1	1	1	1	0	0	0	0	0	0	0	1	0	0	0	0	0	0	0	0	0	1	0	0	0	0	1	1	0	0	0	0	0	0	0	0	0	0	0	0	0	0	0
	4764_contig_402_24917_nucleotides	14	Freshwater	1	1	1	1	1	1	0	0	0	0	0	0	0	0	1	0	0	0	1	0	0	0	0	0	0	0	0	0	0	0	0	0	0	0	0	0	0	0	0	0	0	0	0	0	0	0
	DSLV1	14	DISHUI LAKE	1	1	1	1	1	1	1	0	1	1	1	0	1	0	1	0	0	0	0	1	0	0	0	0	0	0	0	0	1	0	0	0	0	0	0	0	0	0	0	0	0	0	0	0	0	0
	OLV	14	ORGANIC LAKE	1	1	1	1	1	1	0	0	1	1	0	1	1	0	0	1	0	0	0	1	0	0	0	0	0	0	0	0	0	0	0	0	0	0	0	0	0	0	0	0	0	0	0	0	0	0
	QLV	14	QINGHAI LAKE	1	1	1	1	1	1	1	1	1	0	1	0	0	0	1	1	0	0	0	0	0	0	0	0	1	0	0	0	1	0	0	0	0	0	0	0	0	0	0	0	0	0	0	0	1	0
	YSLV1	14	YELLOWSTONE LAKE	1	1	1	1	0	1	0	1	1	1	0	1	0	0	1	1	0	0	0	0	0	0	0	0	0	0	0	0	0	0	0	0	0	0	0	0	0	0	0	0	0	0	0	0	0	0
	YSLV2	14	YELLOWSTONE LAKE	1	1	1	1	1	1	0	1	0	1	1	1	0	0	0	0	0	0	1	0	0	0	0	0	0	0	0	0	0	0	0	0	0	0	0	0	0	1	0	0	0	1	0	0	0	0
	YSLV3	14	YELLOWSTONE LAKE	1	1	1	1	1	1	1	0	1	1	1	0	0	0	0	0	0	0	0	1	0	0	1	0	0	0	0	0	0	0	0	0	0	0	0	0	0	0	0	0	0	0	0	0	0	0
	YSLV4	14	YELLOWSTONE LAKE	1	1	1	1	1	1	1	1	1	0	1	0	0	0	0	1	0	0	1	0	0	0	1	0	1	0	0	0	0	0	0	0	0	0	0	0	0	0	0	0	0	0	0	0	1	0
	YSLV6	14	YELLOWSTONE LAKE	1	1	1	1	1	1	1	1	1	1	1	0	0	0	0	1	0	0	0	0	0	0	1	0	0	1	0	0	0	0	0	0	0	0	0	0	0	0	0	0	0	0	0	0	0	0
	3300002091_____JGI24028J26656_1000152	15	Freshwater	1	1	1	1	1	1	1	1	1	0	1	0	0	0	0	0	1	1	0	0	0	1	0	0	0	0	0	0	0	0	1	0	0	0	0	0	1	0	0	0	0	0	0	0	0	0
	3300002091_____JGI24028J26656_1000154	15	Freshwater	1	1	1	1	1	1	1	1	1	0	0	0	0	0	1	0	1	0	1	0	0	1	0	0	0	0	0	0	0	0	0	1	0	0	1	0	0	0	0	0	0	0	0	0	1	0
	3300002092_____JGI24218J26658_1000335	15	Freshwater	1	1	1	1	1	1	1	1	1	0	1	0	0	0	0	0	1	1	0	0	0	1	0	0	0	0	0	0	1	0	0	0	0	0	0	0	1	0	0	0	0	0	0	0	0	0
	3300002307_____JGI24890J29729_1000225	15	Freshwater	1	1	1	1	1	1	1	1	0	0	0	0	0	0	0	0	1	0	0	0	0	0	0	0	0	0	0	0	0	0	1	0	0	0	0	0	0	0	0	0	0	0	0	0	0	0
	3300002307_____JGI24890J29729_1000626	15	Freshwater	1	1	1	1	0	1	0	0	0	0	0	0	0	0	0	0	0	0	0	0	0	0	0	0	0	0	0	0	0	0	0	0	1	0	0	0	0	0	0	1	0	0	0	0	0	0
	3300002307_____JGI24890J29729_1000712	15	Freshwater	1	1	1	1	0	1	0	0	0	0	0	0	0	0	0	0	0	0	0	0	0	0	0	0	0	0	0	0	0	0	0	0	1	0	0	0	0	0	0	1	0	0	0	0	0	0
	3300003375_____JGI26470J50227_1000268	15	Freshwater	1	1	1	1	1	1	1	1	0	0	1	0	0	0	1	0	1	0	0	0	0	0	0	0	0	0	0	0	0	0	0	0	0	0	0	0	0	0	0	0	0	0	0	0	0	0
	3300003785_____Ga0007851_100001	15	Freshwater	1	1	1	1	1	1	1	1	1	0	1	0	0	0	0	0	1	1	0	0	0	1	0	0	0	0	0	0	1	0	0	0	0	0	0	0	1	0	0	0	0	0	0	0	0	0
	3300004807_____Ga0007809_10000095	15	Freshwater	1	1	1	1	0	0	1	0	0	0	0	0	0	0	0	0	0	0	0	0	0	0	0	0	0	0	0	0	0	0	0	0	1	0	0	1	0	0	0	1	0	0	0	0	0	0
	3300004807_____Ga0007809_10000678	15	Freshwater	1	1	1	1	0	0	1	1	1	0	0	0	0	0	0	0	0	0	0	0	1	0	0	0	0	0	0	0	0	0	0	0	0	0	0	0	0	0	0	0	0	0	1	0	0	0
	3300005805_____Ga0079957_1002161	15	Freshwater	1	1	1	1	1	0	1	1	0	0	1	0	0	0	1	0	1	0	0	0	0	0	0	0	0	0	0	0	0	0	0	0	0	0	0	0	0	0	0	0	0	0	0	0	0	0
	3300006071_____Ga0007876_1000165	15	Freshwater	1	1	1	1	0	1	0	0	0	0	0	0	0	0	0	0	0	1	0	0	0	0	0	0	0	0	0	0	0	0	0	0	1	0	0	1	0	0	0	0	0	0	0	0	0	1
	3300006109_____Ga0007870_1000379	15	Freshwater	1	1	1	1	1	0	1	1	0	0	1	0	0	0	0	0	1	1	0	0	0	0	0	0	0	0	0	0	0	0	0	0	0	0	0	0	0	0	0	0	0	0	0	0	0	0
	3300006111_____Ga0007848_1000345	15	Freshwater	1	1	1	1	1	0	1	0	0	0	0	0	0	0	1	0	0	0	0	0	0	1	0	0	0	0	0	0	0	0	0	0	0	0	0	0	0	0	0	0	0	0	0	0	0	0
	3300006117_____Ga0007818_1000137	15	Freshwater	1	1	1	1	1	0	1	1	0	0	1	0	0	0	0	0	1	0	1	0	0	0	0	0	0	0	0	0	0	0	1	0	0	0	1	0	0	0	0	0	0	0	0	0	0	0
	3300006118_____Ga0007859_1000217	15	Freshwater	1	1	1	1	0	1	0	0	0	0	0	0	0	0	0	0	0	0	0	0	0	0	0	0	0	0	0	0	0	0	0	0	0	0	0	0	0	0	0	0	0	0	0	0	0	0
	3300006119_____Ga0007866_1000143	15	Freshwater	1	1	1	1	1	1	0	1	0	0	0	0	0	0	0	0	1	1	0	0	0	1	0	0	0	0	0	0	0	0	0	0	0	0	0	0	0	0	0	0	0	0	0	0	0	0
	3300006122_____Ga0007837_1000084	15	Freshwater	1	1	1	1	1	0	1	1	1	0	0	0	1	0	0	0	1	1	0	0	0	1	0	0	0	0	0	0	0	1	0	0	0	0	0	0	0	0	0	0	0	0	0	0	0	0
	3300006127_____Ga0007805_1000719	15	Freshwater	1	1	1	1	1	0	0	0	0	0	0	1	0	0	0	0	0	0	0	0	0	0	0	0	0	0	0	0	0	0	0	0	0	0	0	0	0	0	0	0	0	0	0	0	0	0
	3300006875_____Ga0075473_10000931	15	Marine	1	1	1	1	0	0	0	1	0	1	0	1	1	0	0	0	0	0	0	0	0	0	0	0	0	0	0	0	0	0	0	0	0	0	0	0	0	0	0	0	0	0	0	0	0	0
	3300007516_____Ga0105050_10007389	15	Freshwater	1	1	1	1	1	0	1	1	0	0	1	0	0	0	1	0	1	0	0	0	0	0	0	0	0	0	0	0	0	0	0	0	0	0	0	0	0	0	0	0	0	0	0	0	0	0
	3300009068_____Ga0114973_10000565	15	Freshwater	1	1	1	1	1	1	1	1	0	0	1	0	1	0	0	0	1	1	0	0	0	0	0	0	0	0	0	0	0	0	0	0	0	1	0	0	0	0	0	0	0	0	0	0	1	0
	3300009068_____Ga0114973_10000639	15	Freshwater	1	1	1	1	1	1	1	1	1	0	1	0	0	0	0	0	1	1	0	0	0	0	0	0	0	0	0	0	0	0	0	0	0	0	0	0	0	0	0	0	0	0	0	0	0	0
	3300009068_____Ga0114973_10000749	15	Freshwater	1	1	1	1	1	1	1	1	1	0	1	0	1	0	0	0	1	1	0	0	0	0	0	0	0	0	0	0	0	0	0	0	0	0	0	0	0	0	0	0	0	0	0	0	0	0
	3300009068_____Ga0114973_10001071	15	Freshwater	1	1	1	1	1	1	1	0	1	0	0	0	0	0	0	0	0	1	0	0	0	0	0	0	0	0	0	0	0	0	0	0	0	0	1	0	0	0	0	0	0	0	0	0	0	0
	3300009151_____Ga0114962_10000711	15	Freshwater	1	1	1	1	0	0	1	0	0	0	0	0	0	0	0	0	0	0	0	0	0	0	0	0	0	0	0	0	0	0	0	0	1	0	0	1	0	0	0	1	0	0	0	0	0	0
	3300009151_____Ga0114962_10000779	15	Freshwater	1	1	1	1	1	1	1	1	1	0	1	0	0	0	0	0	1	1	0	0	0	1	0	0	0	0	0	0	1	0	0	1	0	1	0	0	1	0	0	0	0	0	0	0	0	0
	3300009151_____Ga0114962_10000818	15	Freshwater	1	1	1	1	1	1	1	1	1	0	1	0	0	0	0	0	1	1	0	0	0	0	0	0	0	0	0	0	0	0	0	0	0	0	0	0	0	0	0	0	0	0	0	0	0	0
	3300009151_____Ga0114962_10000842	15	Freshwater	1	1	1	1	1	1	1	1	1	0	1	0	1	1	0	0	1	1	1	0	0	1	0	0	0	0	0	0	0	0	0	1	0	1	0	0	0	0	0	0	0	0	0	0	0	0
	3300009151_____Ga0114962_10002859	15	Freshwater	1	1	1	1	1	0	0	1	0	0	0	0	0	0	0	0	1	0	0	0	0	0	0	0	0	0	0	0	0	0	0	0	0	1	0	0	1	0	0	0	0	0	0	0	0	0
	3300009151_____Ga0114962_10003684	15	Freshwater	1	1	1	1	0	0	1	0	0	0	0	0	1	0	0	0	0	0	0	0	0	0	0	0	0	0	0	0	0	0	0	0	0	0	0	0	0	0	0	0	0	0	0	0	0	0
	3300009155_____Ga0114968_10000753	15	Freshwater	1	1	1	1	0	1	0	0	0	0	0	1	0	1	0	0	0	1	0	0	0	0	0	0	0	0	0	0	0	0	0	0	1	0	0	1	0	0	0	1	0	0	0	0	0	1
	3300009158_____Ga0114977_10000780	15	Freshwater	1	1	1	1	1	0	1	1	1	0	0	0	0	0	0	0	1	0	0	0	0	0	0	0	0	0	0	0	1	0	0	0	0	1	0	0	0	0	0	0	0	0	0	0	0	0
	3300009158_____Ga0114977_10001724	15	Freshwater	1	1	1	1	1	0	1	0	1	0	0	0	0	0	0	0	0	1	0	0	0	0	0	0	0	0	0	0	0	0	0	0	0	0	0	0	0	0	0	0	0	0	0	0	0	0
	3300009159_____Ga0114978_10000739	15	Freshwater	1	1	1	1	1	1	1	1	1	0	1	0	0	0	0	0	1	1	0	0	0	0	0	0	0	0	0	0	0	0	0	0	0	0	0	0	0	0	0	0	0	0	0	0	1	0
	3300009160_____Ga0114981_10000712	15	Freshwater	1	1	1	1	0	1	1	1	0	0	1	1	0	0	1	0	1	0	0	0	0	0	0	0	0	0	0	0	0	0	0	0	0	0	0	0	0	0	0	0	0	0	0	0	0	0
	3300009164_____Ga0114975_10000387	15	Freshwater	1	1	1	1	0	1	0	0	0	0	0	1	0	1	0	0	0	0	0	0	0	0	0	0	0	0	0	0	0	0	0	0	1	0	0	1	0	0	0	1	0	0	0	0	0	1
	3300009164_____Ga0114975_10000427	15	Freshwater	1	1	1	1	0	1	1	0	0	0	0	0	0	0	0	0	0	0	0	0	0	0	0	0	0	0	0	0	0	0	0	0	1	0	0	1	0	0	0	1	0	0	0	0	0	1
	3300009164_____Ga0114975_10000616	15	Freshwater	1	1	1	1	0	1	1	1	0	0	0	0	0	1	0	0	0	1	0	0	0	0	0	0	0	0	0	0	0	0	0	0	1	0	0	1	0	0	0	1	0	0	0	0	0	1
	3300009164_____Ga0114975_10001038	15	Freshwater	1	1	1	1	1	1	0	1	0	0	0	0	0	0	0	0	1	0	0	0	0	0	0	0	0	0	0	0	0	0	0	1	0	1	0	0	1	0	0	0	0	0	0	0	0	0
	3300009164_____Ga0114975_10001152	15	Freshwater	1	1	1	1	1	1	0	1	0	0	1	0	0	0	1	0	1	0	0	0	0	0	0	0	0	0	0	0	0	0	1	0	0	0	1	0	0	0	0	0	0	0	0	0	0	0
	3300009164_____Ga0114975_10001466	15	Freshwater	1	1	1	1	1	1	0	1	0	0	1	0	0	0	0	0	1	1	0	0	0	0	0	0	0	0	0	0	0	0	0	0	0	0	0	0	1	0	0	0	0	0	0	0	0	0
	3300009164_____Ga0114975_10002759	15	Freshwater	1	1	1	1	1	0	1	0	0	0	0	0	0	0	0	0	0	1	0	0	0	0	0	0	0	0	0	0	1	0	0	0	0	0	0	0	0	0	0	0	0	0	0	0	0	0
	3300009181_____Ga0114969_10000735	15	Freshwater	1	1	1	1	1	1	1	1	1	0	1	0	0	1	0	0	1	1	0	0	0	0	0	0	0	0	0	0	1	0	0	1	0	1	1	0	0	0	0	0	0	0	0	0	0	0
	3300009183_____Ga0114974_10000564	15	Freshwater	1	1	1	1	0	1	0	0	0	0	0	1	0	1	0	0	0	1	0	0	0	0	0	0	0	0	0	0	0	0	0	0	1	0	0	1	0	0	0	1	0	0	0	0	0	1
	3300009183_____Ga0114974_10000724	15	Freshwater	1	1	1	1	0	1	1	1	0	0	0	0	0	1	0	0	0	0	0	0	0	0	0	0	0	0	0	0	0	0	0	0	1	0	0	1	0	0	0	1	0	0	0	0	0	1
	3300009413_____Ga0114902_1000298	15	Marine	1	1	1	1	1	1	1	1	0	0	1	0	0	0	0	0	1	0	1	0	0	0	0	0	0	1	0	0	1	0	0	0	0	0	0	0	0	0	0	0	0	1	0	0	0	0
	3300009419_____Ga0114982_1000775	15	Terrestrial(other)	1	1	1	1	0	1	0	0	0	0	0	0	0	0	0	0	0	0	0	0	0	0	0	0	0	0	0	0	0	0	0	0	1	0	0	1	0	0	0	1	0	0	0	0	0	0
	3300009684_____Ga0114958_10000782	15	Freshwater	1	1	1	1	1	0	1	1	1	1	0	1	1	1	0	0	1	1	1	0	0	1	0	0	0	0	0	0	0	0	0	0	0	1	0	0	0	0	0	0	0	0	0	0	1	0
	3300010157_____Ga0114964_10000508	15	Freshwater	1	1	1	1	0	1	1	0	0	0	0	0	0	0	0	0	0	1	0	0	0	0	0	0	0	0	0	0	0	0	0	0	1	0	0	1	0	0	0	1	0	0	0	0	0	1
	3300010157_____Ga0114964_10000599	15	Freshwater	1	1	1	1	0	0	0	0	0	0	0	0	0	0	0	0	0	0	0	0	0	0	0	0	0	0	0	0	0	0	0	0	1	0	0	1	0	0	0	1	0	0	0	0	0	0
	3300010157_____Ga0114964_10000624	15	Freshwater	1	1	1	1	1	1	1	1	1	1	1	0	0	1	0	0	1	0	0	0	0	0	0	0	0	0	0	0	0	0	0	0	0	1	0	0	0	0	0	0	0	0	0	0	0	0
	3300010157_____Ga0114964_10002903	15	Freshwater	1	1	1	1	1	0	0	0	0	0	0	0	1	0	1	0	0	0	0	0	0	1	0	0	0	0	0	0	0	0	0	0	0	1	0	0	0	0	0	0	0	0	0	0	0	0
	3300010157_____Ga0114964_10003108	15	Freshwater	1	1	1	1	1	0	1	0	0	0	1	0	0	0	0	0	0	0	0	0	0	0	0	0	0	0	0	0	0	0	0	0	0	0	0	0	0	0	0	0	0	0	0	0	0	0
	3300010158_____Ga0114960_10000582	15	Freshwater	1	1	1	1	0	0	1	1	0	0	0	0	0	0	0	0	0	0	0	0	0	0	0	0	0	0	0	0	0	0	0	0	1	0	0	1	0	0	0	1	0	0	0	0	0	0
	3300010158_____Ga0114960_10000746	15	Freshwater	1	1	1	1	0	0	1	1	0	0	0	1	0	1	0	0	0	0	0	0	0	0	0	0	0	0	0	0	0	0	0	0	1	0	0	1	0	0	0	1	0	0	0	0	0	1
	3300010158_____Ga0114960_10000772	15	Freshwater	1	1	1	1	1	1	1	1	1	0	1	0	0	0	0	0	0	1	0	0	0	0	0	0	0	0	0	0	1	0	0	0	0	0	0	0	0	0	0	0	0	0	0	0	0	0
	3300010160_____Ga0114967_10000584	15	Freshwater	1	1	1	1	0	1	0	0	0	0	0	0	0	0	0	0	0	0	0	0	0	0	0	0	0	0	0	0	0	0	0	0	1	0	0	1	0	0	0	1	0	0	0	0	0	1
	3300010334_____Ga0136644_10001697	15	Freshwater	1	1	1	1	1	0	1	1	0	0	1	1	1	0	0	0	1	1	0	0	0	0	0	0	0	0	0	0	0	0	0	0	0	0	0	0	0	0	0	0	0	0	0	0	0	0
	3300010885_____Ga0133913_10005353	15	Freshwater	1	1	1	1	0	1	1	0	0	0	0	0	0	0	0	0	0	1	0	0	0	0	0	0	0	0	0	0	0	0	0	0	1	0	0	1	0	0	0	1	0	0	0	0	0	1
	3300010885_____Ga0133913_10005368	15	Freshwater	1	1	1	1	0	1	0	0	0	0	0	0	0	1	0	0	0	1	0	0	0	0	0	0	0	0	0	0	0	0	0	0	1	0	0	1	0	0	0	1	0	0	0	0	0	1
	3300010885_____Ga0133913_10006257	15	Freshwater	1	1	1	1	1	1	0	1	1	0	1	0	0	1	0	0	1	1	0	0	0	1	0	0	0	0	0	0	1	0	0	1	0	0	0	0	0	0	0	0	0	0	0	0	0	0
	3300010885_____Ga0133913_10006691	15	Freshwater	1	1	1	1	0	1	0	0	0	0	0	0	0	0	0	0	0	0	0	0	0	0	0	0	0	0	0	0	0	0	0	0	1	0	0	1	0	0	0	1	0	0	0	0	0	1
	3300010885_____Ga0133913_10007194	15	Freshwater	1	1	1	1	1	1	1	1	1	0	1	0	1	0	1	0	1	0	0	0	0	1	0	0	0	0	0	0	0	0	0	0	0	0	0	0	0	0	0	0	0	0	0	0	0	0
	3300010885_____Ga0133913_10007866	15	Freshwater	1	1	1	1	1	1	1	1	0	0	1	1	1	0	0	0	1	0	0	0	0	0	0	0	0	0	0	0	0	0	1	0	0	1	0	0	0	0	0	0	0	0	0	0	0	0
	3300010885_____Ga0133913_10008183	15	Freshwater	1	1	1	1	1	1	1	1	1	0	1	1	0	0	0	0	1	1	0	0	0	0	0	0	0	0	0	0	0	0	0	0	0	0	0	0	0	0	0	0	0	0	0	0	0	0
	3300010885_____Ga0133913_10008424	15	Freshwater	1	1	1	1	1	1	1	1	0	0	1	0	1	0	0	0	1	1	0	0	0	0	0	0	0	0	0	0	0	0	1	0	0	0	0	0	1	0	0	0	0	0	0	0	0	0
	3300010885_____Ga0133913_10008686	15	Freshwater	1	1	1	1	0	1	0	0	0	0	0	0	0	0	0	0	0	1	0	0	0	0	0	0	0	0	0	0	0	0	0	0	1	0	0	1	0	0	0	1	0	0	0	0	0	0
	3300010885_____Ga0133913_10008696	15	Freshwater	1	1	1	1	1	1	1	1	1	0	1	0	0	0	0	0	1	0	1	0	0	1	0	0	0	0	0	0	0	0	0	0	0	1	1	0	0	0	0	0	0	0	0	0	0	0
	3300010885_____Ga0133913_10008705	15	Freshwater	1	1	1	1	1	1	1	1	1	0	1	1	0	0	0	0	1	1	0	0	0	1	0	0	0	0	0	0	0	0	0	0	0	1	1	0	0	0	0	0	0	0	0	0	0	0
	3300010885_____Ga0133913_10009174	15	Freshwater	1	1	1	1	1	0	1	0	0	0	1	0	1	1	0	0	1	1	0	0	0	1	0	0	0	0	0	0	0	0	1	0	0	1	0	0	0	0	0	0	0	0	0	0	0	0
	3300010885_____Ga0133913_10009524	15	Freshwater	1	1	1	1	1	1	1	1	1	0	1	0	0	0	0	0	1	1	0	0	0	1	0	0	0	0	0	0	0	0	1	0	0	0	0	0	0	0	0	0	0	0	0	0	1	0
	3300010885_____Ga0133913_10011015	15	Freshwater	1	1	1	1	1	1	1	1	0	0	1	1	1	0	0	0	1	1	1	0	0	0	0	0	0	0	0	0	0	0	1	0	0	0	1	0	0	0	0	0	0	0	0	0	0	0
	3300010885_____Ga0133913_10011474	15	Freshwater	1	1	1	1	0	0	0	1	0	0	0	1	1	1	0	0	1	1	0	0	0	0	0	0	0	0	0	0	0	1	0	0	0	0	0	0	0	0	0	0	0	0	0	0	0	0
	3300010885_____Ga0133913_10012256	15	Freshwater	1	1	1	1	1	1	1	1	1	0	1	0	0	0	0	0	1	0	0	0	0	0	0	0	0	0	0	0	1	0	1	1	0	0	0	0	0	0	0	0	0	0	0	0	0	0
	3300010885_____Ga0133913_10012518	15	Freshwater	1	1	1	1	1	1	1	1	0	0	1	0	0	0	0	0	1	0	0	0	0	0	0	0	0	0	0	0	0	0	0	1	0	1	0	0	0	0	0	0	0	0	0	0	0	0
	3300010885_____Ga0133913_10013028	15	Freshwater	1	1	1	1	0	0	1	1	1	1	0	1	1	0	0	0	1	1	1	0	0	0	0	0	0	0	0	0	0	0	0	0	0	0	1	0	0	0	0	0	0	0	0	0	0	0
	3300010885_____Ga0133913_10016501	15	Freshwater	1	1	1	1	1	1	0	1	0	0	1	0	0	0	0	0	1	0	0	0	0	0	0	0	0	0	0	0	0	0	0	1	0	1	0	0	1	0	0	0	0	0	0	0	1	0
	3300010885_____Ga0133913_10017077	15	Freshwater	1	1	1	1	0	1	1	1	1	1	1	0	1	0	0	0	1	1	0	0	0	0	0	0	0	0	0	0	0	0	0	0	0	0	0	0	0	0	0	0	0	0	0	0	0	0
	3300010885_____Ga0133913_10019370	15	Freshwater	1	1	1	1	1	1	0	1	0	0	1	1	0	0	0	0	1	1	0	0	0	0	0	0	0	0	0	0	0	0	0	0	0	0	0	0	1	0	0	0	0	0	0	0	1	0
	3300010885_____Ga0133913_10023783	15	Freshwater	1	1	1	1	0	0	0	1	0	0	0	0	1	0	0	0	1	0	0	0	0	0	0	0	0	0	0	0	0	0	0	0	0	1	0	0	0	0	0	0	0	0	0	0	0	0
	3300010885_____Ga0133913_10025220	15	Freshwater	1	1	1	1	1	0	1	0	1	0	1	1	0	0	0	0	0	1	0	0	0	0	0	0	0	0	0	0	0	0	0	0	0	0	0	0	0	0	0	0	0	0	0	0	0	0
	3300010885_____Ga0133913_10031394	15	Freshwater	1	1	1	1	1	1	1	0	0	0	0	0	0	0	0	0	0	0	0	0	0	1	0	0	0	0	0	0	0	0	1	0	0	1	0	0	0	0	0	0	0	0	0	0	0	0
	3300010885_____Ga0133913_10039588	15	Freshwater	1	1	1	1	1	0	1	0	0	0	0	0	0	0	0	0	0	0	0	0	0	1	0	0	0	0	0	0	0	0	0	0	0	0	0	0	0	0	0	0	0	0	0	0	0	0
	3300013093_____Ga0164296_1002074	15	Freshwater	1	1	1	1	1	1	1	1	0	0	1	0	0	0	0	0	1	0	0	0	0	1	0	0	0	0	0	0	0	0	0	0	0	0	0	0	0	0	0	0	0	0	0	0	0	0
	3300013093_____Ga0164296_1003191	15	Freshwater	1	1	1	1	1	0	0	1	0	0	0	1	0	0	0	0	1	1	0	0	0	0	0	0	0	0	0	0	0	0	0	0	0	0	0	0	0	0	0	0	0	0	0	0	0	0
	3300013094_____Ga0164297_10004528	15	Freshwater	1	1	1	1	0	0	0	1	0	0	0	0	0	0	0	0	0	0	0	0	0	0	0	0	0	0	0	0	0	0	0	0	0	0	0	0	0	0	0	0	0	0	0	0	0	0
	3300013285_____Ga0136642_1000288	15	Freshwater	1	1	1	1	0	1	1	0	0	0	0	1	0	0	0	0	0	0	0	0	0	0	0	0	0	0	0	0	0	0	0	0	1	0	0	1	0	0	0	1	0	0	0	0	0	1
	3300013286_____Ga0136641_1000158	15	Freshwater	1	1	1	1	0	1	1	0	0	0	0	1	0	0	0	0	0	0	0	0	0	0	0	0	0	0	0	0	0	0	0	0	1	0	0	1	0	0	0	1	0	0	0	0	0	1
	3300013286_____Ga0136641_1000185	15	Freshwater	1	1	1	1	0	1	1	0	0	0	0	1	0	0	0	0	0	0	0	1	0	0	0	0	0	0	0	0	0	0	0	0	1	0	0	1	0	0	0	1	0	0	0	0	0	0
	TBH_10002729	15	Freshwater	1	1	1	1	1	1	1	1	0	0	1	1	1	0	0	0	1	1	0	0	0	0	0	0	0	0	0	0	0	0	0	0	0	0	0	0	0	0	0	0	0	0	0	0	0	0
	TBE_1000887	15	Freshwater	1	1	1	1	1	1	1	1	1	0	1	0	0	0	0	0	1	0	0	0	0	0	0	0	0	0	0	0	0	0	0	1	0	1	0	0	0	0	0	0	0	0	0	0	0	0
	Bnatans	15	Bnatans	1	1	1	1	1	0	1	1	1	0	1	1	0	0	0	0	0	0	0	0	0	0	0	1	0	0	0	0	0	0	0	0	0	0	0	0	0	0	0	0	0	0	1	0	1	0
	YSLV5	15	YELLOWSTONE LAKE	1	1	1	1	1	1	1	1	1	0	1	0	0	0	0	0	1	1	0	0	0	0	0	0	0	0	0	0	1	0	0	1	0	0	1	0	0	0	0	0	0	0	0	0	0	0
	3300006071_____Ga0007876_1000258	16	Freshwater	1	1	1	1	1	0	1	0	1	0	0	0	0	1	0	0	0	0	0	1	0	0	1	1	1	0	0	0	0	1	0	0	0	0	0	0	0	0	0	0	0	0	1	0	0	0
	3300009151_____Ga0114962_10000344	16	Freshwater	1	1	1	1	0	0	0	1	1	0	0	0	0	0	0	0	0	1	0	0	0	0	0	0	0	0	0	0	0	0	0	0	0	0	0	0	0	0	0	0	0	0	0	0	0	0
	3300007609_____Ga0102945_1000484	17	Non-marine Saline and Alkaline	1	1	1	1	0	0	0	0	0	0	0	1	0	0	0	0	0	0	0	0	0	0	0	0	0	0	0	0	0	0	0	0	0	0	0	0	0	0	0	0	0	0	0	0	0	0
	3300005861_____Ga0080006_1175989	17	Thermal_springs	1	1	1	1	0	0	0	0	1	0	0	0	0	0	0	0	0	0	0	0	0	0	1	1	0	1	0	0	0	0	0	0	0	0	0	0	0	0	0	0	0	0	1	0	0	0
	3300005861_____Ga0080006_1218239	17	Thermal_springs	1	1	1	1	0	0	0	0	0	0	0	0	0	0	0	0	0	0	0	0	0	0	1	0	0	1	0	0	0	0	0	0	0	0	0	0	0	0	0	0	0	0	0	0	0	0
	3300001605_____Draft_10001555	18	Engineered	1	1	1	1	0	0	0	1	1	0	0	0	0	0	0	0	0	0	0	0	0	0	0	1	0	0	0	0	0	0	0	0	0	0	0	0	0	0	0	0	0	0	1	0	0	0
	3300002307_____JGI24890J29729_1000627	19	Freshwater	1	1	1	1	1	1	0	1	1	1	0	1	1	0	0	0	0	0	0	0	0	0	0	0	0	1	0	1	0	0	0	0	0	0	0	0	0	0	0	0	0	0	0	0	0	0
	3300002835_____B570J40625_100006411	19	Freshwater	1	1	1	1	1	1	0	0	1	1	0	1	0	0	0	0	0	0	0	0	0	0	0	0	0	1	0	0	0	0	0	0	0	0	0	0	0	0	0	0	0	0	0	0	0	0
	3300009151_____Ga0114962_10001373	19	Freshwater	1	1	1	1	1	1	0	1	1	0	0	1	1	0	0	0	0	0	0	0	0	0	0	0	0	1	0	1	0	0	0	1	0	0	0	0	0	0	0	0	0	0	0	0	0	0
	3300009154_____Ga0114963_10000678	19	Freshwater	1	1	1	1	1	1	0	0	0	1	1	1	0	0	0	0	0	0	0	0	0	0	0	0	0	0	0	1	0	0	0	0	0	0	0	0	0	1	0	0	0	1	0	0	0	0
	3300009184_____Ga0114976_10002882	19	Freshwater	1	1	1	1	1	0	0	0	0	0	0	0	1	0	0	0	0	0	0	0	0	0	0	0	0	0	0	0	0	0	0	0	0	0	0	0	0	0	0	0	0	0	0	0	0	0
	3300010157_____Ga0114964_10002347	19	Freshwater	1	1	1	1	1	0	0	0	0	0	0	0	1	0	0	0	0	0	0	0	1	0	0	0	0	0	0	0	0	0	0	0	0	0	0	0	0	0	0	0	0	0	0	0	0	0
	3300010885_____Ga0133913_10011865	19	Freshwater	1	1	1	1	1	1	0	0	1	1	0	1	1	0	0	0	0	0	1	0	0	0	0	0	0	0	0	0	0	1	0	0	0	0	0	0	0	1	0	0	0	0	0	0	0	0
	3300010885_____Ga0133913_10013406	19	Freshwater	1	1	1	1	1	1	0	0	0	1	0	1	0	0	0	0	0	0	0	0	0	0	0	0	0	1	0	0	0	0	0	0	0	0	0	0	0	0	0	0	0	1	0	0	0	0
	3300010885_____Ga0133913_10016429	19	Freshwater	1	1	1	1	1	1	0	1	0	1	0	1	1	0	0	0	0	0	0	0	0	0	0	0	0	1	0	1	0	0	0	0	0	0	0	0	0	0	0	0	0	0	0	0	0	0
	3300010885_____Ga0133913_10028904	19	Freshwater	1	1	1	1	1	0	0	1	0	1	0	1	1	0	0	0	0	0	0	0	0	0	0	0	0	0	0	1	0	0	0	0	0	0	0	0	0	0	0	0	0	1	0	0	0	0
	3300010885_____Ga0133913_10032404	19	Freshwater	1	1	1	1	1	0	0	1	0	1	0	0	0	0	0	0	0	0	0	0	0	0	0	0	0	0	0	1	0	0	0	1	0	0	0	0	0	0	0	0	0	0	0	0	0	0
	3300010885_____Ga0133913_10034462	19	Freshwater	1	1	1	1	1	0	0	0	0	1	1	0	1	0	0	0	0	0	0	0	0	0	0	0	0	0	0	1	0	0	0	0	0	0	0	0	0	1	0	0	0	0	0	0	0	0
	3300010885_____Ga0133913_10040382	19	Freshwater	1	1	1	1	1	0	0	0	0	0	0	0	0	0	0	0	0	0	0	0	0	0	0	1	0	0	0	1	0	0	0	0	0	0	0	0	0	0	0	0	0	0	0	0	0	0
	3300010885_____Ga0133913_10060220	19	Freshwater	1	1	1	1	1	0	0	0	0	0	0	0	1	0	0	0	0	0	0	0	0	0	0	0	0	0	0	1	0	0	0	0	0	0	0	0	0	0	0	0	0	0	0	0	0	0
	3300013094_____Ga0164297_10004830	19	Freshwater	1	1	1	1	1	0	0	0	0	0	0	0	0	0	0	0	0	0	0	0	1	0	0	0	0	0	0	1	0	0	0	0	0	0	0	0	0	0	0	0	0	0	0	0	0	0
	4764_contig_2001693_21809_nucleotides	19	Freshwater	1	1	1	1	1	1	0	0	1	1	0	1	0	0	0	0	0	0	0	0	0	0	0	0	0	1	0	0	0	0	0	0	0	0	0	0	0	0	0	0	0	0	0	0	0	0
	3300005581_____Ga0049081_10000427	20	Freshwater	1	1	1	1	0	0	0	1	0	0	0	0	1	1	0	0	0	0	0	0	1	0	0	0	0	0	0	0	0	0	0	0	0	0	0	0	0	0	0	0	0	0	0	0	0	0
	3300006802_____Ga0070749_10001201	20	Marine	1	1	1	1	0	0	0	0	0	0	0	1	0	0	0	0	0	0	1	0	0	0	0	0	0	0	0	0	0	1	0	0	0	0	0	0	0	1	0	0	0	0	0	0	0	0
	3300006802_____Ga0070749_10001496	20	Marine	1	1	1	1	0	0	0	0	0	0	1	1	0	0	0	0	0	0	0	0	0	0	0	1	0	0	0	0	0	0	0	0	0	0	0	0	0	0	0	0	0	0	0	0	0	0
	3300010396_____Ga0134126_10005042	20	Terrestrial(soil)	1	1	1	1	1	0	0	0	0	0	0	0	0	0	0	0	0	0	0	1	1	0	0	0	0	1	0	0	0	0	0	0	0	0	0	0	0	0	0	0	0	0	0	0	0	0
	3300005581_____Ga0049081_10000462	21	Freshwater	1	1	1	1	0	0	1	0	0	0	0	0	0	0	0	0	0	0	0	0	1	0	0	0	0	0	0	1	0	0	0	0	0	0	0	0	0	0	0	0	0	0	0	0	0	0
	3300009070_____Ga0066256_1001637	21	Engineered	1	1	1	1	0	0	0	1	0	0	0	0	0	1	0	0	0	0	0	0	0	0	0	1	0	0	0	0	0	0	0	0	0	0	0	0	0	0	0	0	0	0	1	0	0	0
	3300009070_____Ga0066256_1002141	21	Engineered	1	1	1	1	0	0	0	1	0	0	0	0	0	1	0	0	0	0	0	0	0	0	0	0	0	0	0	0	0	0	0	0	0	0	0	0	0	0	0	0	0	0	1	0	0	0
	3300009070_____Ga0066256_1003444	21	Engineered	1	1	1	1	0	0	0	1	0	0	0	0	0	1	0	0	0	0	0	0	0	0	0	0	0	0	0	0	0	0	0	0	0	0	0	0	0	0	0	0	0	0	1	0	0	0
	3300014205_____Ga0172380_10008076	21	Engineered	1	1	1	1	0	0	0	0	1	1	0	0	0	0	0	0	0	0	0	0	0	0	0	0	0	1	0	0	0	0	0	0	0	0	0	0	0	0	0	0	0	0	0	0	0	0
	TBH_10002641	21	Freshwater	1	1	1	1	1	1	0	1	1	0	0	0	0	1	0	0	0	0	0	0	1	0	0	0	0	1	0	0	0	0	0	0	0	0	0	0	0	0	0	0	0	0	0	0	0	0
	3300007541_____Ga0099848_1000347	22	Marine	1	1	1	1	0	1	0	0	0	0	0	1	0	0	0	0	0	0	0	0	0	0	0	0	0	0	0	0	0	0	1	0	0	0	0	0	0	0	0	0	0	1	0	0	0	0
	3300000090_____WSSedB1C_c10000817	22	Marine	1	1	1	1	1	0	0	0	0	1	0	0	0	0	0	0	0	0	0	0	0	0	0	0	0	0	0	0	0	0	0	0	0	0	0	0	0	0	0	0	0	0	0	0	0	0
	3300001097_____JGIcombinedJ13537_10000434	22	Freshwater	1	1	1	1	1	0	0	0	1	0	0	0	0	0	0	0	0	0	0	1	0	0	0	0	0	0	0	1	0	0	0	0	0	0	0	0	0	0	0	0	0	0	0	0	0	0
	3300002835_____B570J40625_100005780	22	Freshwater	1	1	1	1	1	1	0	0	1	1	0	1	0	0	0	0	0	0	0	0	0	0	0	0	0	1	0	0	0	0	0	0	0	0	0	0	0	1	0	0	0	0	0	0	0	0
	3300003432_____JGI20214J51088_10000979	22	Marine	1	1	1	1	1	0	0	0	0	1	0	0	1	0	0	0	0	0	0	0	0	0	0	1	0	1	0	1	0	0	0	0	0	0	0	0	0	0	0	0	0	0	0	0	0	0
	3300003852_____Ga0031655_10001695	22	Freshwater	1	1	1	1	1	0	0	0	1	0	0	0	0	0	0	0	0	0	0	0	0	0	0	0	0	0	0	0	0	0	0	0	0	0	0	0	0	0	0	0	0	0	0	0	0	0
	3300005119_____Ga0070420_1191	22	Engineered	1	1	1	1	0	0	0	0	0	0	0	1	1	0	0	0	0	0	0	0	0	0	0	0	0	0	0	0	0	0	0	0	0	0	0	0	0	0	0	0	0	0	0	0	0	0
	3300005529_____Ga0070741_10016518	22	Terrestrial(soil)	1	1	1	1	1	0	0	0	0	0	0	0	0	0	0	0	0	0	0	0	0	0	0	0	0	0	0	1	0	0	0	0	0	0	0	0	0	0	0	0	0	0	0	0	0	0
	3300005534_____Ga0070735_10004409	22	Terrestrial(soil)	1	1	1	1	0	0	0	0	0	0	0	0	0	0	0	0	0	0	0	0	0	0	0	0	0	0	0	0	0	0	0	0	0	0	0	0	0	0	0	0	0	0	0	0	0	0
	3300005534_____Ga0070735_10005036	22	Terrestrial(soil)	1	1	1	1	0	0	0	0	0	0	0	0	0	0	0	0	0	0	0	1	0	0	0	0	0	1	0	0	0	0	0	0	0	0	0	0	0	0	0	0	0	0	0	0	0	0
	3300005541_____Ga0070733_10002713	22	Terrestrial(soil)	1	1	1	1	1	0	0	0	0	0	0	0	0	0	0	0	0	0	0	1	0	0	0	0	0	1	0	1	0	0	0	0	0	0	0	0	0	0	0	0	0	0	0	0	0	0
	3300005590_____Ga0070727_10004000	22	Marine	1	1	1	1	0	0	0	0	0	0	0	0	1	0	0	0	0	0	0	0	1	0	0	0	0	0	0	0	0	0	0	0	0	0	0	0	0	0	0	0	0	0	0	0	0	0
	3300005663_____Ga0073582_101521	22	Marine	1	1	1	1	1	0	0	0	0	0	0	0	0	0	0	0	0	0	0	1	0	0	0	1	0	1	0	0	0	0	0	0	0	0	0	0	0	0	0	0	0	0	0	0	0	0
	3300005712_____Ga0070764_10000374	22	Terrestrial(soil)	1	1	1	1	1	0	0	0	0	0	0	0	1	0	0	0	0	0	0	1	0	0	0	0	0	0	0	1	0	0	0	0	0	0	0	0	0	0	0	0	0	0	0	0	0	0
	3300006104_____Ga0007882_10001075	22	Freshwater	1	1	1	1	0	0	0	1	0	1	0	1	0	1	0	0	0	0	0	0	0	0	0	1	0	0	0	0	0	0	0	0	0	0	0	0	0	0	0	0	0	0	0	0	0	0
	3300007633_____Ga0102940_1002147	22	Terrestrial(soil)	1	1	1	1	0	0	0	0	0	0	0	0	0	0	0	0	0	0	0	0	0	0	0	1	0	0	0	0	0	0	0	0	0	0	0	0	0	0	0	0	0	0	0	0	0	0
	3300009091_____Ga0102851_10000522	22	Freshwater	1	1	1	1	0	0	0	0	1	1	0	0	1	0	0	0	0	0	0	0	0	0	0	0	0	0	0	0	0	0	0	0	0	0	0	0	0	0	0	0	0	0	0	0	0	0
	3300009091_____Ga0102851_10002208	22	Freshwater	1	1	1	1	0	0	0	0	0	0	0	0	0	0	0	0	0	0	0	0	0	0	0	1	0	1	0	0	0	0	0	0	0	0	0	0	0	0	0	0	0	0	0	0	0	0
	3300009111_____Ga0115026_10000109	22	Freshwater	1	1	1	1	0	0	0	0	0	0	0	0	0	0	0	0	0	0	0	0	0	0	0	1	0	1	0	0	0	0	0	0	0	0	0	0	0	0	0	0	0	0	0	0	0	0
	3300009157_____Ga0105092_10001347	22	Freshwater	1	1	1	1	0	0	0	0	0	0	0	0	1	0	0	0	0	0	0	0	0	0	0	0	0	1	0	0	0	0	0	0	0	0	0	0	0	0	0	0	0	1	0	0	0	0
	3300009500_____Ga0116229_10007006	22	Host(plants)	1	1	1	1	1	0	0	0	0	1	0	0	0	0	0	0	0	0	0	1	0	0	0	0	0	0	0	1	0	0	0	0	0	0	0	1	0	0	0	0	0	0	0	0	0	0
	3300009545_____Ga0105237_10003663	22	Host(plants)	1	1	1	1	0	0	0	0	0	0	0	0	0	0	0	0	0	0	0	0	0	0	0	1	0	0	0	1	0	0	0	0	0	0	0	0	0	0	0	0	0	0	0	0	0	0
	3300009547_____Ga0116136_1000934	22	Freshwater	1	1	1	1	0	0	0	0	1	0	0	0	1	0	0	0	0	0	0	1	0	0	0	0	0	0	0	0	0	0	0	0	0	0	0	0	0	0	0	0	0	0	0	0	0	0
	3300009548_____Ga0116107_1001113	22	Freshwater	1	1	1	1	0	1	0	0	1	0	0	0	0	1	0	0	0	0	0	1	0	0	0	0	0	0	0	0	0	0	0	0	0	0	0	0	0	0	0	0	0	0	0	0	0	0
	3300009548_____Ga0116107_1001592	22	Freshwater	1	1	1	1	0	0	1	0	0	0	0	0	0	0	0	0	0	0	0	0	1	0	0	0	0	0	0	0	0	0	0	0	0	0	0	0	0	0	0	0	0	0	0	0	0	0
	3300009618_____Ga0116127_1001084	22	Freshwater	1	1	1	1	0	0	1	0	0	0	0	0	0	0	0	0	0	0	0	0	0	0	0	1	0	0	0	0	0	0	0	0	0	0	0	0	0	0	0	0	0	0	0	0	0	0
	3300009618_____Ga0116127_1001311	22	Freshwater	1	1	1	1	1	0	0	0	0	0	0	0	1	1	0	0	0	0	0	0	1	0	0	0	0	0	0	0	0	0	0	0	0	0	0	0	0	0	0	0	0	0	0	0	0	0
	3300009618_____Ga0116127_1001795	22	Freshwater	1	1	1	1	0	0	0	0	0	0	0	0	0	0	0	0	0	0	0	1	1	0	0	0	0	0	0	1	0	0	0	0	0	0	0	0	0	0	0	0	0	0	0	0	0	0
	3300009711_____Ga0116166_1004262	22	Engineered	1	1	1	1	1	0	0	0	0	0	0	0	0	0	0	0	0	0	0	0	0	0	0	0	0	0	0	0	0	0	0	0	0	0	0	0	0	0	0	0	0	0	0	0	0	0
	3300009760_____Ga0116131_1001150	22	Freshwater	1	1	1	1	1	0	0	0	0	0	0	0	1	0	0	0	0	0	0	1	0	0	0	0	0	1	0	1	0	0	0	0	0	0	0	0	0	0	0	0	0	0	0	0	0	0
	3300010158_____Ga0114960_10001476	22	Freshwater	1	1	1	1	0	0	0	0	0	0	0	0	0	0	0	0	0	0	1	0	0	0	0	1	0	1	0	0	0	0	0	0	0	0	0	0	0	0	0	0	0	0	0	0	0	1
	3300010371_____Ga0134125_10003999	22	Terrestrial(soil)	1	1	1	1	1	0	0	0	1	1	0	0	1	0	0	0	0	0	0	1	0	0	0	0	0	0	0	1	0	0	0	0	0	0	0	0	0	0	0	0	0	0	0	0	0	0
	3300010373_____Ga0134128_10002422	22	Terrestrial(soil)	1	1	1	1	0	0	0	0	0	0	0	0	0	0	0	0	0	0	0	0	1	0	0	0	0	0	0	0	0	0	0	0	0	0	0	0	0	0	0	0	0	0	0	0	0	0
	3300010430_____Ga0118733_100031587	22	Marine	1	1	1	1	0	0	0	0	0	0	0	0	0	0	0	0	0	0	0	0	0	0	0	1	0	0	0	0	0	0	0	0	0	0	0	0	0	0	0	0	0	0	0	0	0	0
	3300010885_____Ga0133913_10013256	22	Freshwater	1	1	1	1	1	1	1	1	0	1	1	1	0	1	0	0	0	1	0	0	0	0	0	0	0	0	0	0	0	0	0	0	0	0	0	0	0	0	0	0	0	1	0	0	0	0
	3300010885_____Ga0133913_10046438	22	Freshwater	1	1	1	1	1	0	0	0	0	0	0	0	0	0	0	0	0	0	0	0	0	0	0	1	0	0	0	0	0	0	0	0	0	0	0	0	0	0	0	0	0	0	0	0	0	0
	3300012147_____Ga0136588_1000554	22	Non-marine Saline and Alkaline	1	1	1	1	0	0	1	0	0	0	1	0	0	0	0	0	0	0	0	0	1	0	0	0	0	0	0	0	0	0	0	0	0	0	0	0	0	0	0	0	0	0	0	0	0	0
	3300012533_____Ga0138256_10005174	22	Engineered	1	1	1	1	0	0	0	0	0	0	0	0	0	0	0	0	0	0	0	0	1	0	0	0	0	0	0	0	0	0	0	1	0	0	0	0	0	0	0	0	0	0	0	0	0	0
	3300014204_____Ga0172381_10002270	22	Engineered	1	1	1	1	1	1	0	0	1	0	0	0	0	1	0	0	0	0	0	0	0	0	0	0	0	0	0	1	0	0	0	0	0	0	0	0	0	0	0	0	0	0	0	0	0	0
	3300014492_____Ga0182013_10004328	22	Terrestrial(soil)	1	1	1	1	1	0	0	0	0	0	0	0	0	0	0	0	0	0	0	0	0	0	0	0	0	0	0	1	0	0	0	0	0	0	0	0	0	0	0	0	0	0	0	0	0	0
	3300014492_____Ga0182013_10004507	22	Terrestrial(soil)	1	1	1	1	1	0	0	0	0	0	0	0	1	0	0	0	0	0	0	1	0	0	0	0	0	1	0	1	0	0	0	0	0	0	0	0	0	0	0	0	0	0	0	0	0	0
	3300014493_____Ga0182016_10003510	22	Terrestrial(soil)	1	1	1	1	0	0	0	0	0	0	0	0	1	0	0	0	0	0	0	0	0	0	0	0	0	0	0	1	0	0	0	0	0	0	0	0	0	0	0	0	0	0	0	0	0	0
	3300014499_____Ga0182012_10004034	22	Terrestrial(soil)	1	1	1	1	1	0	0	0	0	0	0	0	0	0	0	0	0	0	0	0	1	0	0	0	0	0	0	0	0	0	0	0	0	0	0	0	0	0	0	0	0	0	0	0	0	0
	3300014654_____Ga0181525_10003086	22	Freshwater	1	1	1	1	0	0	0	0	0	0	0	0	0	0	0	0	0	0	0	0	1	0	0	0	0	1	0	0	0	0	0	0	0	0	0	0	0	0	0	0	0	0	0	0	0	0
	4764_contig_1002202_23012_nucleotides	22	Freshwater	1	1	1	1	1	1	0	0	1	1	0	1	0	0	0	0	0	0	0	0	0	0	0	0	0	1	0	0	0	0	0	0	0	0	0	0	0	1	0	0	0	0	0	0	0	0
	Sputnik	22	COOLING TOWER WATER	1	1	1	1	1	0	0	0	1	1	0	0	1	0	0	0	0	0	0	1	0	0	0	0	0	0	0	1	0	0	0	0	0	0	0	0	0	0	0	0	0	0	0	0	0	0
	Sputnik_2	22	LENS LIQUID	1	1	1	1	1	0	0	0	1	1	0	0	1	0	0	0	0	0	0	1	0	0	0	0	0	0	0	1	0	0	0	0	0	0	0	0	0	0	0	0	0	0	0	0	0	0
	Sputnik_3	22	SOIL	1	1	1	1	1	0	0	0	1	1	0	0	1	0	0	0	0	0	0	1	0	0	0	0	0	0	0	1	0	0	0	0	0	0	0	0	0	0	0	0	0	0	0	0	0	0
	Zamillon_virophage	22	SOIL	1	1	1	1	1	0	0	0	1	1	0	0	1	0	0	0	0	0	0	1	0	0	0	0	0	0	0	1	0	0	0	0	0	0	0	0	0	0	0	0	0	0	0	0	0	0
	3300003852_____Ga0031655_10000867	22	Freshwater	1	1	1	1	1	0	0	0	0	0	0	0	0	0	0	0	0	0	0	0	0	0	0	0	0	0	0	1	0	0	0	0	0	0	0	0	0	0	0	0	0	1	0	0	0	0
	3300009085_____Ga0105103_10000524	22	Freshwater	1	1	1	1	1	0	0	0	1	0	0	0	0	1	0	0	0	0	0	0	0	0	0	0	0	0	0	1	0	0	0	0	0	0	0	0	0	0	0	0	0	0	0	0	0	0
	3300009085_____Ga0105103_10000772	22	Freshwater	1	1	1	1	0	1	0	0	0	0	0	0	1	1	0	0	0	0	0	0	0	0	0	0	0	0	0	0	0	0	0	0	0	0	0	0	0	0	1	0	0	0	0	0	0	0
	3300010885_____Ga0133913_10058331	22	Freshwater	1	1	1	1	0	1	0	0	0	1	0	1	0	0	0	0	0	0	0	0	0	0	0	0	0	0	0	0	0	0	0	0	0	0	0	0	1	0	0	0	0	0	0	0	0	0
	3300006128_____Ga0007828_1000470	22	Freshwater	1	1	1	1	0	0	0	0	0	0	0	0	0	1	0	0	0	0	0	0	0	0	0	0	0	0	0	0	0	0	0	0	0	0	0	0	0	0	0	0	0	0	0	0	0	0
	3300010885_____Ga0133913_10012254	22	Freshwater	1	1	1	1	0	1	1	0	1	0	0	0	1	1	0	0	0	0	0	0	0	0	0	0	0	0	0	0	0	0	0	0	0	0	0	0	0	0	0	0	0	0	0	0	0	0
	3300002466_____JGI10211J34971_10003389	23	Non-marine Saline and Alkaline	1	1	1	1	0	0	0	0	0	0	0	1	0	0	0	0	0	0	1	0	0	0	0	0	0	0	0	0	0	0	0	0	0	0	0	0	0	1	0	0	0	0	0	0	0	0
	3300005512_____Ga0074648_1003932	23	Non-marine Saline and Alkaline	1	1	1	1	0	0	0	0	0	0	1	0	0	0	0	0	0	0	0	0	0	0	0	0	0	0	0	0	0	0	0	0	0	0	0	0	0	1	0	0	0	0	0	0	0	0
	3300005512_____Ga0074648_1005201	23	Non-marine Saline and Alkaline	1	1	1	1	0	0	0	0	0	1	0	0	0	0	0	0	0	0	0	0	0	0	0	0	0	0	0	0	0	0	0	0	0	0	0	0	0	0	0	0	0	0	0	0	0	0
	3300006358_____Ga0068871_100001277	23	Host(plants)	1	1	1	1	1	0	0	0	0	1	0	0	1	0	0	0	0	0	0	0	0	0	0	1	0	0	0	0	0	0	0	0	0	0	0	0	0	0	0	0	0	0	0	0	0	0
	3300010396_____Ga0134126_10007836	23	Terrestrial(soil)	1	1	1	1	0	0	0	0	0	1	0	1	1	0	0	0	0	0	0	0	1	0	0	0	0	1	0	0	0	0	0	0	0	0	0	0	0	0	0	0	0	0	0	0	0	0
	3300010885_____Ga0133913_10044996	23	Freshwater	1	1	1	1	0	0	0	0	0	0	0	0	0	0	0	0	0	0	0	0	0	0	0	0	0	0	0	0	0	0	0	0	0	0	0	0	0	0	0	0	0	0	0	0	0	0
	3300014654_____Ga0181525_10003147	23	Freshwater	1	1	1	1	1	0	0	0	0	0	0	0	0	0	0	0	0	0	0	1	1	0	0	0	0	0	0	0	0	0	0	0	0	0	0	0	0	0	0	0	0	0	0	0	0	0
	TBE_1001871	23	Freshwater	1	1	1	1	1	1	1	0	1	0	0	0	0	0	0	0	0	0	0	0	0	0	0	0	0	0	0	0	0	0	0	0	0	0	0	0	0	0	0	0	0	0	0	0	0	0
	3300005613_____Ga0074649_1002571	24	Non-marine Saline and Alkaline	1	1	1	1	0	1	0	0	0	1	0	0	0	0	0	0	0	0	0	1	0	0	0	0	0	0	0	0	0	0	0	0	0	0	0	0	1	0	0	0	0	0	0	0	0	0
	3300005613_____Ga0074649_1003928	24	Non-marine Saline and Alkaline	1	1	1	1	0	0	0	0	0	1	0	1	0	0	0	0	0	0	0	0	0	0	0	0	0	0	0	0	0	0	0	0	0	0	0	0	0	0	0	0	0	0	0	0	0	0
	3300006802_____Ga0070749_10000650	24	Marine	1	1	1	1	0	1	1	0	0	0	1	1	0	0	0	0	0	0	0	0	0	0	0	0	0	0	0	0	0	0	0	0	0	0	0	0	0	1	0	0	0	1	0	0	0	0
	3300006802_____Ga0070749_10000779	24	Marine	1	1	1	1	0	0	1	0	0	0	1	0	0	1	0	1	0	0	0	0	1	0	0	0	0	1	0	0	1	0	0	0	0	0	0	0	0	0	0	0	0	0	0	0	0	0
	3300006919_____Ga0070746_10001925	24	Marine	1	1	1	1	0	0	0	0	0	0	0	1	0	0	0	0	0	0	0	0	0	0	0	0	0	0	0	0	0	0	0	0	0	0	0	0	0	0	0	0	0	0	0	0	0	0
	3300006920_____Ga0070748_1000325	24	Marine	1	1	1	1	0	1	0	0	1	1	0	0	0	0	0	0	0	0	0	0	0	0	0	0	0	0	0	0	0	1	0	1	0	0	1	0	1	0	0	0	0	0	0	0	0	0
	3300007276_____Ga0070747_1000780	24	Marine	1	1	1	1	0	0	1	0	0	0	0	0	0	0	0	0	0	0	0	1	0	0	0	0	0	0	0	0	1	0	0	0	0	0	0	0	0	0	0	0	0	0	0	0	0	0
	3300007344_____Ga0070745_1002316	24	Marine	1	1	1	1	0	0	0	0	0	1	0	0	0	0	0	0	0	0	0	0	0	0	0	0	0	0	0	0	0	1	0	0	0	0	0	0	0	0	0	0	0	0	0	0	0	0
	3300007538_____Ga0099851_1000248	24	Marine	1	1	1	1	0	1	0	0	1	1	1	1	0	0	0	0	0	0	0	1	0	0	0	0	1	0	0	0	0	0	0	0	0	0	0	0	0	0	0	0	0	0	0	0	0	0
	3300007538_____Ga0099851_1001009	24	Marine	1	1	1	1	0	1	0	0	0	0	0	0	0	0	0	0	0	0	0	0	0	0	0	0	0	0	0	0	0	0	0	0	0	0	0	0	0	0	0	0	0	0	0	0	0	0
	3300007541_____Ga0099848_1000221	24	Marine	1	1	1	1	0	1	1	0	1	0	1	1	0	0	0	0	0	0	1	1	0	0	0	0	0	0	0	0	0	0	0	0	0	0	0	0	0	1	0	0	0	0	0	0	0	0
	3300007541_____Ga0099848_1001120	24	Marine	1	1	1	1	0	0	0	0	0	0	0	1	0	0	0	0	0	0	0	0	0	0	0	0	0	0	0	0	0	0	0	0	0	0	0	0	0	1	0	0	0	0	0	0	0	0
	3300007542_____Ga0099846_1001258	24	Marine	1	1	1	1	0	1	0	0	0	1	1	0	0	0	0	0	0	0	0	0	0	0	0	0	0	0	0	0	0	0	0	0	0	0	0	0	0	0	0	0	0	0	0	0	0	0
	3300010885_____Ga0133913_10048399	24	Freshwater	1	1	1	1	0	0	0	0	0	0	0	1	0	0	0	0	0	0	0	0	0	0	0	0	0	0	0	0	0	0	0	0	0	0	0	0	0	0	0	0	0	0	0	0	0	0
	3300012984_____Ga0164309_10001308	24	Terrestrial(soil)	1	1	1	1	1	0	0	0	0	0	0	0	0	0	0	0	0	0	0	0	1	0	0	0	0	0	0	0	0	0	0	0	0	0	0	0	0	0	0	0	0	0	0	0	0	0
	3300010885_____Ga0133913_10012712	25	Freshwater	1	1	1	1	0	1	0	1	0	0	1	1	0	0	0	0	0	0	0	0	0	0	0	0	0	1	0	0	0	0	0	0	0	0	0	0	0	0	0	0	0	1	0	0	0	0
	3300006127_____Ga0007805_1000725	26	Freshwater	1	1	1	1	0	0	0	0	0	0	0	0	0	1	0	0	0	0	0	0	0	0	0	0	0	0	0	0	0	0	0	0	0	0	0	0	0	0	1	0	0	0	0	0	0	0
	3300009184_____Ga0114976_10001631	26	Freshwater	1	1	1	1	0	0	0	0	0	0	1	1	0	1	0	0	0	0	0	0	0	0	0	0	0	0	0	0	0	0	0	0	0	0	0	0	0	0	1	0	0	0	0	0	0	0
	3300010354_____Ga0129333_10001104	26	Marine	1	1	1	1	0	1	0	0	1	1	0	1	0	1	0	0	0	0	0	0	0	0	1	0	0	0	0	0	0	0	0	0	0	0	0	0	0	0	1	0	0	0	0	0	0	0
	3300010885_____Ga0133913_10055753	26	Freshwater	1	1	1	1	1	0	0	0	0	0	0	0	0	1	0	0	0	0	0	0	0	0	0	0	0	0	0	0	0	0	0	0	0	0	0	0	0	0	0	0	0	0	0	0	0	0
	3300000553_____TBL_comb47_HYPODRAFT_10007071	27	Freshwater	1	1	1	1	0	1	0	0	0	1	0	0	0	0	0	0	0	0	0	0	0	0	1	0	0	0	0	0	0	0	0	0	0	0	0	0	0	0	1	0	0	0	0	0	0	0
	3300009154_____Ga0114963_10000410	27	Freshwater	1	1	1	1	0	1	0	0	1	1	0	1	1	1	0	0	0	0	0	0	0	0	0	0	0	0	0	0	0	0	0	0	0	0	0	0	1	0	1	0	0	0	0	0	0	0
	3300009181_____Ga0114969_10000987	27	Freshwater	1	1	1	1	1	1	0	0	1	0	1	1	0	1	0	0	0	0	0	0	0	0	0	0	0	0	0	0	1	0	0	0	0	0	0	0	1	1	0	0	0	0	0	0	0	0
	3300009184_____Ga0114976_10001069	27	Freshwater	1	1	1	1	0	1	0	0	0	0	1	1	0	1	0	0	0	0	0	0	0	0	1	0	0	0	0	0	0	0	0	0	0	0	0	0	0	0	0	0	0	0	0	0	0	0
	3300010885_____Ga0133913_10011061	27	Freshwater	1	1	1	1	0	1	0	0	1	1	1	1	0	1	0	0	0	0	0	0	0	0	1	0	0	0	0	0	0	1	0	0	0	0	0	0	0	0	1	0	0	0	0	0	0	0
	3300010885_____Ga0133913_10017273	27	Freshwater	1	1	1	1	0	1	0	0	1	1	0	1	1	0	0	0	0	0	0	0	0	0	0	0	0	0	0	0	0	0	0	0	0	0	0	0	1	0	1	0	0	0	0	0	0	0
	3300010885_____Ga0133913_10029435	27	Freshwater	1	1	1	1	0	0	0	0	0	1	0	1	0	1	0	0	0	0	0	0	0	0	0	0	0	0	0	0	0	0	0	0	0	0	0	0	0	0	1	0	0	0	0	0	0	0
	3300010885_____Ga0133913_10039029	27	Freshwater	1	1	1	1	0	0	0	0	0	0	0	0	1	0	0	0	0	0	0	0	0	0	0	0	0	0	0	0	0	0	0	0	0	0	0	0	0	0	1	0	0	0	0	0	0	0
	3300013093_____Ga0164296_1003181	27	Freshwater	1	1	1	1	1	0	0	0	1	1	0	1	0	0	0	0	0	0	0	0	0	0	1	0	0	0	0	0	0	0	0	0	0	0	0	0	0	0	1	0	0	0	0	0	0	0
	3300014050_____Ga0119952_1000747	27	Freshwater	1	1	1	1	0	1	0	0	0	0	1	0	0	1	0	0	0	0	0	0	0	0	1	0	0	0	0	0	0	0	0	0	0	0	0	0	0	0	1	0	0	0	0	0	0	0
	3300014819_____Ga0119954_1000767	27	Freshwater	1	1	1	1	0	1	0	0	0	1	0	1	0	0	0	0	0	0	0	0	0	0	1	0	0	0	0	0	0	0	0	0	0	0	0	0	0	0	1	0	0	0	0	0	0	0
[truncated: 206 more columns]

## Sheet: TableS7
	Table_S7. VpPC content of HQ virophage genomes distributed per clade.
		Vp.cl1	Vp.cl2	Vp.cl3	Vp.cl4	Vp.cl5	Vp.cl6	Vp.cl7	Vp.cl8	Vp.cl9	Vp.cl10	Vp.cl11	Vp.cl12	Vp.cl13	Vp.cl14	Vp.cl15	Vp.cl16	Vp.cl17	Vp.cl18	Vp.cl19	Vp.cl20	Vp.cl21	Vp.cl22	Vp.cl23	Vp.cl24	Vp.cl25	Vp.cl26	Vp.cl27
	PC_001	100	100	100	100	100	100	100	100	100	100	100	100	100	100	100	100	100	100	100	100	100	100	100	100	100	100	100
	PC_002	100	100	100	100	100	100	100	0	100	0	0	0	0	100	100	100	100	100	100	100	100	100	100	100	100	100	100
	PC_003	100	100	100	100	100	100	100	100	100	100	100	100	100	100	100	100	100	100	100	100	100	100	100	100	100	100	100
	PC_004	100	100	100	100	100	100	100	100	100	100	100	100	100	100	100	100	100	100	100	100	100	100	100	100	100	100	100
	PC_005	0	0	0	0	42.8571	27.2727	0	0	0	0	0	0	0	81.3725	64.2105	0	0	0	50	0	16.6667	16.0714	12.5	46.6667	100	25	72.7273
	PC_006	0	100	0	0	14.2857	9.09091	0	0	0	0	0	0	0	71.5686	63.1579	50	0	100	31.25	25	66.6667	5.35714	0	0	100	0	0
	PC_007	0	100	0	0	0	54.5455	25	0	0	0	0	0	0	87.2549	62.1053	50	0	0	100	25	16.6667	46.4286	37.5	6.66667	0	25	18.1818
	PC_008	0	33.3333	0	0	28.5714	27.2727	0	0	0	0	0	0	0	50.9804	68.4211	50	0	0	0	0	16.6667	8.92857	12.5	26.6667	0	0	0
	PC_009	0	16.6667	0	0	0	18.1818	0	100	0	0	0	0	0	43.1373	5.26316	0	0	0	62.5	0	16.6667	21.4286	37.5	40	0	25	63.6364
	PC_010	0	0	0	0	71.4286	27.2727	0	0	50	0	0	0	0	18.6275	20	0	0	0	56.25	25	0	28.5714	25	0	0	0	27.2727
	PC_011	0	33.3333	0	0	0	36.3636	0	0	0	0	0	0	0	54.902	46.3158	0	0	0	12.5	25	0	3.57143	12.5	33.3333	100	25	36.3636
	PC_012	0	66.6667	0	0	28.5714	0	0	100	50	0	0	0	0	65.6863	32.6316	100	33.3333	100	31.25	0	33.3333	25	12.5	20	0	25	45.4545
	PC_013	0	33.3333	0	0	71.4286	72.7273	50	0	0	0	0	0	0	27.451	24.2105	0	33.3333	0	56.25	50	0	12.5	25	46.6667	100	50	72.7273
	PC_014	0	16.6667	0	0	14.2857	18.1818	50	0	0	0	0	0	0	25.4902	14.7368	50	0	0	0	25	66.6667	17.8571	0	6.66667	0	100	54.5455
	PC_016	0	16.6667	0	100	57.1429	0	0	0	0	0	0	0	0	42.1569	0	0	0	0	0	0	0	0	0	6.66667	0	0	0
	PC_017	0	0	0	0	0	0	0	0	0	0	0	0	0	5.88235	46.3158	50	0	0	0	0	0	1.78571	0	0	0	0	0
	PC_018	0	0	0	0	0	0	0	0	0	0	0	0	0	0.980392	21.0526	0	0	0	0	0	0	0	0	0	0	0	0
	PC_021	0	0	0	0	0	18.1818	0	0	0	0	0	0	0	15.6863	1.05263	50	0	0	0	25	0	25	12.5	26.6667	0	0	0
	PC_022	0	0	0	0	0	0	0	0	0	0	0	0	0	20.5882	0	50	0	0	0	0	0	0	0	6.66667	0	0	0
	PC_023	0	0	0	0	0	0	0	0	0	0	0	0	0	36.2745	9.47368	0	0	0	0	0	0	0	0	0	0	0	0
	PC_024	0	0	0	0	0	0	0	0	0	0	0	0	0	0	54.7368	0	0	0	0	0	0	0	0	0	0	0	0
	PC_026	0	0	100	0	14.2857	0	0	0	0	0	0	0	0	2.94118	1.05263	0	66.6667	0	37.5	25	33.3333	23.2143	12.5	6.66667	100	0	0
	PC_027	0	0	0	0	0	0	0	0	0	0	0	0	0	6.86275	0	0	0	0	0	0	0	0	0	0	0	0	0
	PC_028	0	0	0	0	71.4286	27.2727	0	0	0	0	0	0	0	17.6471	0	50	66.6667	0	0	0	0	0	0	0	0	25	54.5455
	PC_030	0	0	0	0	0	0	0	0	0	0	0	0	0	4.90196	11.5789	0	0	0	0	0	0	0	0	13.3333	0	0	9.09091
	PC_031	0	0	0	0	0	0	0	0	0	0	0	0	0	6.86275	2.10526	50	0	0	6.25	25	0	0	0	13.3333	0	0	9.09091
	PC_032	0	0	0	0	0	0	0	0	0	0	0	0	0	5.88235	11.5789	0	0	0	0	0	0	1.78571	0	0	0	0	0
	PC_033	0	0	0	0	0	0	0	0	0	0	0	0	0	0	25.2632	0	0	0	0	0	0	0	0	0	0	0	0
	PC_034	0	0	0	0	0	0	0	0	0	0	0	0	0	0	18.9474	0	0	0	0	0	0	0	0	0	0	0	0
	PC_036	0	0	0	0	0	0	0	0	0	0	0	0	0	0	23.1579	0	0	0	0	0	0	1.78571	0	0	0	0	0
	PC_038	0	0	0	0	0	0	0	0	0	0	0	0	0	3.92157	10.5263	0	0	0	0	0	0	1.78571	0	13.3333	0	0	27.2727
	PC_039	0	0	0	0	0	9.09091	0	0	0	0	0	0	0	19.6078	8.42105	0	0	0	6.25	25	0	1.78571	12.5	6.66667	0	0	0
	PC_040	0	0	0	0	0	9.09091	0	0	0	0	0	0	0	9.80392	0	0	0	0	18.75	25	0	3.57143	25	20	0	0	9.09091
	PC_041	0	0	0	0	0	0	0	0	0	0	0	0	0	0	0	0	0	0	0	0	0	1.78571	0	0	0	75	81.8182
	PC_042	0	0	0	0	0	0	0	0	0	0	0	0	0	0	24.2105	0	0	0	0	0	0	0	0	0	0	0	0
	PC_043	0	0	0	0	14.2857	9.09091	0	0	0	0	0	0	0	7.84314	1.05263	0	0	0	18.75	0	0	7.14286	0	6.66667	100	0	0
	PC_044	0	66.6667	0	0	0	0	0	100	0	100	0	0	0	2.94118	2.10526	50	33.3333	100	0	0	50	0	0	0	0	0	0
	PC_047	0	0	0	0	0	0	0	0	0	0	0	0	0	6.86275	8.42105	0	0	0	0	0	0	0	0	0	0	0	0
	PC_048	0	0	100	0	0	0	0	0	0	0	0	0	0	0	15.7895	0	0	0	0	0	0	1.78571	0	0	0	0	0
	PC_049	0	0	0	0	0	0	0	0	0	0	0	0	0	0	0	0	0	0	62.5	0	16.6667	30.3571	0	0	0	0	0
	PC_050	0	0	0	100	0	0	0	0	0	0	0	0	0	1.96078	0	0	0	0	0	0	0	0	0	0	0	100	72.7273
	PC_051	0	0	100	100	0	0	0	0	0	0	0	0	0	0	17.8947	0	0	0	0	0	0	0	0	0	0	0	0
	PC_052	0	0	0	0	0	0	0	0	0	0	0	0	0	0	0	0	0	0	37.5	0	16.6667	8.92857	0	13.3333	0	25	0
	PC_055	0	0	0	0	0	0	0	0	0	0	0	0	0	0	15.7895	0	0	0	0	0	0	0	0	0	0	0	0
	PC_056	0	66.6667	0	0	14.2857	36.3636	25	100	0	0	0	0	0	1.96078	1.05263	50	33.3333	100	6.25	25	16.6667	19.6429	12.5	0	0	0	0
	PC_057	0	0	0	0	0	0	0	0	0	0	0	0	0	10.7843	0	0	0	0	0	0	0	0	0	0	0	0	9.09091
	PC_058	0	0	0	0	0	0	0	0	0	0	0	0	0	0	15.7895	0	0	0	0	0	0	0	0	0	0	0	0
	PC_059	0	0	0	0	28.5714	0	0	100	0	0	0	0	0	5.88235	0	0	0	100	0	0	0	0	12.5	13.3333	0	0	0
	PC_060	0	0	0	0	14.2857	0	0	0	0	0	0	0	0	2.94118	10.5263	0	0	0	0	0	0	0	0	6.66667	0	0	0
	PC_062	0	0	0	0	0	0	0	0	0	0	0	0	0	5.88235	3.15789	0	0	0	0	0	0	0	0	0	0	0	0
	PC_063	0	0	0	0	0	0	0	0	0	0	0	0	0	10.7843	0	0	0	0	0	0	0	0	0	0	0	0	0
	PC_064	0	0	0	0	0	0	0	0	0	0	0	0	0	10.7843	0	0	0	0	0	0	0	0	0	0	0	0	0
	PC_065	0	0	0	0	0	0	0	0	0	0	0	0	0	7.84314	1.05263	0	0	0	0	0	0	0	0	0	0	0	0
	PC_066	0	0	0	0	0	0	0	0	0	0	0	0	0	1.96078	0	0	0	0	0	50	0	1.78571	0	40	0	0	0
	PC_067	0	16.6667	100	100	57.1429	45.4545	50	0	50	100	100	100	83.3333	0	1.05263	0	0	0	12.5	50	33.3333	16.0714	25	13.3333	0	0	0
	PC_068	0	0	0	0	0	0	0	0	0	0	0	0	0	0	9.47368	0	0	0	0	0	0	0	0	0	0	0	0
	PC_069	0	0	0	0	0	0	0	0	0	0	0	0	0	0	9.47368	0	0	0	0	0	0	1.78571	0	0	0	0	0
	PC_070	0	0	0	0	0	0	0	0	0	0	0	0	0	10.7843	0	0	0	0	0	0	0	0	0	0	0	0	0
	PC_073	0	0	0	0	14.2857	0	0	0	0	0	0	0	0	4.90196	2.10526	0	0	0	6.25	0	0	0	0	0	0	0	0
	PC_074	0	0	0	0	0	0	0	0	0	0	0	0	0	0.980392	10.5263	0	0	0	12.5	0	0	1.78571	0	6.66667	0	0	0
	PC_076	0	0	0	0	0	0	0	0	0	0	0	0	0	0	2.10526	0	0	0	0	25	16.6667	3.57143	0	40	0	0	0
	PC_077	0	0	0	0	0	0	0	0	0	0	0	0	0	0	9.47368	0	0	0	0	0	0	0	0	0	0	0	0
	PC_078	0	0	0	0	0	0	0	0	0	0	0	0	0	9.80392	0	0	0	0	0	0	0	0	0	0	0	0	0
	PC_079	0	0	0	0	0	0	0	0	0	0	0	0	0	6.86275	3.15789	0	0	0	0	0	16.6667	0	0	6.66667	0	0	0
	PC_080	0	0	0	0	0	0	0	0	0	0	0	0	0	5.88235	0	0	0	0	0	0	0	0	0	0	0	0	0
	PC_081	0	0	0	0	0	0	0	0	0	0	0	0	0	5.88235	0	0	0	0	0	0	0	0	0	0	0	0	0
	PC_082	0	0	0	0	0	0	0	0	0	0	0	0	0	8.82353	0	0	0	0	0	0	0	0	0	0	0	0	0
	PC_083	0	0	0	0	0	0	0	0	0	0	0	0	0	0.980392	0	0	0	0	0	0	0	0	0	0	0	75	45.4545
	PC_084	0	0	0	0	0	0	0	0	0	0	0	0	0	0	12.6316	0	0	0	0	0	0	0	0	0	0	0	0
	PC_085	0	0	0	0	0	0	0	0	0	0	0	0	0	0	12.6316	0	0	0	0	0	0	0	0	0	0	0	0
	PC_087	0	0	0	0	0	0	0	0	0	0	0	0	0	0	9.47368	0	0	0	0	0	0	0	0	0	0	0	0
	PC_089	0	0	0	0	0	0	0	0	0	0	0	0	33.3333	0	10.5263	0	0	0	0	0	0	0	0	0	0	0	0
[truncated: 97 more rows]

## Sheet: TableS8
	Table_S8. VpPC content of HQ virophage genomes distributed per habitat type.
[truncated: 170 more rows]

[truncated: 1 more sheets: TableS9]
