# Supplementary material for: Diversity, evolution, and classification of virophages uncovered through global metagenomics
Source: Microbiome. 2019 Dec 10;7:157. doi: 10.1186/s40168-019-0768-5 (PMC6905037; doi:10.1186/s40168-019-0768-5)
Supplement: Supplementary file 2 — Additional file 2. Supplementary data [file 40168_2019_768_MOESM2_ESM.zip]

Archive with 7 entries (7 files):
- SFig_S1.pdf
- SFig_S2.pdf
- SFig_S3.pdf
- SFig_S4.pdf
- SFig_S5.pdf
- SFig_S6_A.pdf
- SFig_S6_B.pdf
